# Supplementary material for: Loss of NDR1/2 kinases impairs endomembrane trafficking and autophagy leading to neurodegeneration
Source: Life Sci Alliance. 2022 Nov 29;6(2):e202201712. doi: 10.26508/lsa.202201712 (PMC9711861; doi:10.26508/lsa.202201712)
Supplement: Supplementary file 3 [file LSA-2022-01712_TableS2.xlsx]

## Sheet: Analysis details
Gene list	Background
Apoe	Mus Musculus
Fasn
Chl1
Lpcat1
Acaca
Htt
Spon1
Prnp
Rundc3a
Sprn
C1qa
Rtn4rl2
Pmm1
Clu
Nrcam
Htra1
C1qb
Acat2
Nacc1
Sparcl1
Itm2b
Pcdh8
Akap12
Samd14
Mapk8ip3
Irgq
Dpysl5
Wdr44
Gnpat
Fam102b
Slco3a1
Sez6l
Col4a3bp
Mapk8ip1
Sorcs3
Kdsr
Uhrf1bp1l
Dctn2
Psap
Lrrtm1
Pcdh19
Sez6
Chrm1
Megf9
Tacc2
Atp6v1g1
Arhgef10l
Grin2b
Scn3b
Tfrc
Pcdhb10
Itm2c
Ache
App
Rundc3b
Trim67
Alkbh6
Naaa
Elmod1
Lrp1b
Usp14
Actr1a
Sez6l
Crmp1
Cst3
Ngly1
Actr1b
Clcn6
Tubb4b
Ap4b1
Tiprl
Ptprn
Clcn3
Arhgap23
Vps16
Acox3
Hdac6
Tsta3
Rufy2
Dpysl3
Aplp1
Trim3
Flrt3
Baiap2
Gigyf1
Tprgl
Gatsl2
Mast1
Idh1
Ndrg4
Src
Clip2
Snap25
Aak1
Pddc1
Gabarapl2
Ubqln2
Panx1
Mapre2
Fibp
Aacs
Zcchc6
Tsr2
Dnajb6
Hars
Vps39
Isoc1
Nsfl1c
Fchsd2
Kif2a
Vps18
Psd3
Gaa
Ppp1r21
Aarsd1
Gdi2
Trappc6b
Gid8
Arhgef7
Ank2
C2cd5
Dctn1
Nsg2
Wipi2
Uba1
Fdps
Slc22a17
Cops7a
Ythdc2
Ndrg4
Tubb3
Cnp
Sgtb
Plp1
Mbp
Gltp
Ermn
Sort1
Mag
Mog
Wac
Sirt2
Eci1
Bcas1
Enpp6
Tspan2
Usp19
Aldh4a1
Fis1
Dusp15
Auh
Snap23
Kcna4
Ugt8
Macrod1
Slc44a1
Grm2
Zcchc8
Oat
Fnbp1
Atp5i
Got2
Ptrh2
Atp5a1
Slc6a17
Rhog
Josd2
Hadhb
Ak2
Hspa5
Atp5j
Hist1h1e
Rictor
Cldn11
Sv2b
Dlst
Decr1
Nrn1
Pbxip1
Sash1
Arhgef10
Ndufs1
Tmem30a
Acss1
Sowahc
Emc7
Bicd2
Sec63
Map6d1

## Sheet: All proteins_GO_BP
Gene ontology - Biological Process
Category	Term	Count	%	PValue	Genes	List Total	Pop Hits	Pop Total	Fold Enrichment	Bonferroni	Benjamini	FDR
GOTERM_BP_DIRECT	GO:0008152~metabolic process	17	9.18919	6.35115e-06	ECI1, DLST, ENPP6, ACACA, ISOC1, ACAT2, ACOX3, AUH, HADHB, ACSS1, LPCAT1, GAA, FASN, GNPAT, ALDH4A1, TSTA3, AACS	168	463	18082	3.95189	0.00674117	0.00674117	0.0101147
GOTERM_BP_DIRECT	GO:0021762~substantia nigra development	6	3.24324	2.48236e-05	PLP1, CNP, HSPA5, SIRT2, MBP, ATP5J	168	38	18082	16.9944	0.0260911	0.0131318	0.0395281
GOTERM_BP_DIRECT	GO:0008344~adult locomotory behavior	7	3.78378	4.20297e-05	CLCN3, APP, GRM2, CNP, SEZ6L, SEZ6, CHL1	168	69	18082	10.9191	0.0437755	0.0148101	0.0669177
GOTERM_BP_DIRECT	GO:0006635~fatty acid beta-oxidation	6	3.24324	5.1361e-05	ECI1, DECR1, ACAT2, AUH, ACOX3, HADHB	168	44	18082	14.6769	0.0532317	0.0135821	0.0817687
GOTERM_BP_DIRECT	GO:0006629~lipid metabolic process	15	8.10811	9.4748e-05	ECI1, ENPP6, NAAA, PSAP, FDPS, ACACA, DECR1, ACOX3, HADHB, LPCAT1, APOE, FASN, KDSR, ATP5A1, AACS	168	459	18082	3.51735	0.0959868	0.01998	0.150794
GOTERM_BP_DIRECT	GO:0007399~nervous system development	13	7.02703	0.000204741	APP, FNBP1, SCN3B, ARHGEF7, CRMP1, DPYSL5, DPYSL3, ITM2B, NRN1, ITM2C, SIRT2, CHL1, KIF2A	168	377	18082	3.71141	0.195932	0.0356927	0.325583
GOTERM_BP_DIRECT	GO:0007411~axon guidance	8	4.32432	0.000471959	NRCAM, FLRT3, CRMP1, DPYSL5, MAPK8IP3, SRC, TUBB3, CHL1	168	149	18082	5.77884	0.395138	0.0693035	0.749023
GOTERM_BP_DIRECT	GO:0006810~transport	32	17.2973	0.000589836	SLC22A17, CLCN3, SLC44A1, PANX1, SCN3B, KCNA4, ATP6V1G1, SEC63, GOT2, TRIM3, GRIN2B, APOE, TRAPPC6B, COL4A3BP, SV2B, VPS16, SLCO3A1, SNAP23, TMEM30A, NDUFS1, VPS39, ATP5J, GABARAPL2, VPS18, C2CD5, SLC6A17, BICD2, GLTP, DCTN1, SORT1, ATP5A1, CLCN6	168	1822	18082	1.89034	0.466534	0.0755396	0.935278
GOTERM_BP_DIRECT	GO:0016192~vesicle-mediated transport	9	4.86486	0.0008309	FNBP1, GDI2, VPS18, TRAPPC6B, MAPK8IP3, SNAP23, MAPK8IP1, AP4B1, VPS39	168	213	18082	4.54779	0.5874	0.0936811	1.31516
GOTERM_BP_DIRECT	GO:0090036~regulation of protein kinase C signaling	3	1.62162	0.00124124	AKAP12, SEZ6L, SEZ6	168	6	18082	53.8155	0.733597	0.1239	1.95866
GOTERM_BP_DIRECT	GO:0007155~cell adhesion	13	7.02703	0.00186232	NRCAM, FLRT3, MAG, ACHE, APP, PCDH8, CLDN11, MOG, SRC, PCDH19, CHL1, SPON1, APLP1	168	485	18082	2.88495	0.862649	0.165126	2.92515
GOTERM_BP_DIRECT	GO:0006914~autophagy	7	3.78378	0.00206442	GABARAPL2, VPS18, VPS16, UBQLN2, WIPI2, VPS39, SIRT2	168	142	18082	5.30575	0.889294	0.16757	3.23772
GOTERM_BP_DIRECT	GO:0006631~fatty acid metabolic process	7	3.78378	0.00329359	ECI1, ACACA, FASN, DECR1, AACS, ACOX3, HADHB	168	156	18082	4.82959	0.970206	0.236824	5.11855
GOTERM_BP_DIRECT	GO:0008333~endosome to lysosome transport	4	2.16216	0.00554111	VPS18, SORT1, VPS16, VPS39	168	39	18082	11.0391	0.997309	0.34472	8.46932
GOTERM_BP_DIRECT	GO:0046034~ATP metabolic process	4	2.16216	0.00595026	AK2, ATP5A1, NDUFS1, ATP5J	168	40	18082	10.7631	0.998264	0.3454	9.06724
GOTERM_BP_DIRECT	GO:0055088~lipid homeostasis	4	2.16216	0.00637703	APOE, COL4A3BP, ACACA, ACOX3	168	41	18082	10.5006	0.998901	0.346773	9.68702
GOTERM_BP_DIRECT	GO:0006897~endocytosis	7	3.78378	0.00675484	FNBP1, APP, TFRC, AAK1, LRP1B, SORT1, APLP1	168	181	18082	4.16252	0.999267	0.345973	10.2324
GOTERM_BP_DIRECT	GO:0030900~forebrain development	5	2.7027	0.00828724	APP, MAPK8IP3, CNP, SRC, APLP1	168	86	18082	6.25761	0.999858	0.388825	12.4129
GOTERM_BP_DIRECT	GO:0031103~axon regeneration	3	1.62162	0.00934562	APOE, RTN4RL2, CHL1	168	16	18082	20.1808	0.999955	0.409219	13.8899
GOTERM_BP_DIRECT	GO:0021680~cerebellar Purkinje cell layer development	3	1.62162	0.00934562	SEZ6L, HSPA5, SEZ6	168	16	18082	20.1808	0.999955	0.409219	13.8899
GOTERM_BP_DIRECT	GO:0006103~2-oxoglutarate metabolic process	3	1.62162	0.0117726	GOT2, DLST, IDH1	168	18	18082	17.9385	0.999997	0.467734	17.189
GOTERM_BP_DIRECT	GO:0007626~locomotory behavior	5	2.7027	0.0179095	APP, HTT, LRRTM1, GAA, SNAP25	168	108	18082	4.98291	1	0.600082	25.0104
GOTERM_BP_DIRECT	GO:0042552~myelination	4	2.16216	0.0180283	PLP1, TSPAN2, GNPAT, MBP	168	60	18082	7.1754	1	0.585506	25.1548
GOTERM_BP_DIRECT	GO:1900221~regulation of beta-amyloid clearance	2	1.08108	0.0183866	APOE, CLU	168	2	18082	107.631	1	0.576544	25.5885
GOTERM_BP_DIRECT	GO:0090042~tubulin deacetylation	2	1.08108	0.0183866	SIRT2, HDAC6	168	2	18082	107.631	1	0.576544	25.5885
GOTERM_BP_DIRECT	GO:0071874~cellular response to norepinephrine stimulus	2	1.08108	0.0183866	APP, APLP1	168	2	18082	107.631	1	0.576544	25.5885
GOTERM_BP_DIRECT	GO:0006869~lipid transport	5	2.7027	0.0195974	GOT2, APOE, COL4A3BP, TMEM30A, GLTP	168	111	18082	4.84824	1	0.584498	27.0369
GOTERM_BP_DIRECT	GO:0061024~membrane organization	4	2.16216	0.0205077	C2CD5, GNPAT, SNAP23, MBP	168	63	18082	6.83371	1	0.586339	28.1084
GOTERM_BP_DIRECT	GO:0010977~negative regulation of neuron projection development	4	2.16216	0.0213737	MAG, CRMP1, DPYSL3, ITM2C	168	64	18082	6.72693	1	0.587282	29.1141
GOTERM_BP_DIRECT	GO:0031647~regulation of protein stability	4	2.16216	0.0269855	USP19, ANK2, ELMOD1, HDAC6	168	70	18082	6.15034	1	0.660083	35.3182
GOTERM_BP_DIRECT	GO:0051788~response to misfolded protein	2	1.08108	0.0274535	CLU, HDAC6	168	3	18082	71.754	1	0.653134	35.8119
GOTERM_BP_DIRECT	GO:0010975~regulation of neuron projection development	3	1.62162	0.0311438	NRCAM, DPYSL3, SNAP25	168	30	18082	10.7631	1	0.687115	39.583
GOTERM_BP_DIRECT	GO:0006979~response to oxidative stress	5	2.7027	0.0349514	APP, APOE, CST3, IDH1, PRNP	168	133	18082	4.04628	1	0.717189	43.2557
GOTERM_BP_DIRECT	GO:0048678~response to axon injury	3	1.62162	0.0350894	FLRT3, CST3, DPYSL3	168	32	18082	10.0904	1	0.706872	43.3847
GOTERM_BP_DIRECT	GO:0051260~protein homooligomerization	6	3.24324	0.0359347	FIS1, NACC1, APP, KCNA4, DPYSL3, PRNP	168	197	18082	3.2781	1	0.70417	44.1695
GOTERM_BP_DIRECT	GO:0019695~choline metabolic process	2	1.08108	0.0364372	ENPP6, ACHE	168	4	18082	53.8155	1	0.698168	44.6312
GOTERM_BP_DIRECT	GO:0017038~protein import	2	1.08108	0.0364372	APOE, CLU	168	4	18082	53.8155	1	0.698168	44.6312
GOTERM_BP_DIRECT	GO:0009790~embryo development	4	2.16216	0.0367317	GRIN2B, HTT, ATP5A1, RICTOR	168	79	18082	5.44967	1	0.690324	44.9001
GOTERM_BP_DIRECT	GO:0008104~protein localization	4	2.16216	0.0367317	NRCAM, ANK2, APOE, MAPK8IP3	168	79	18082	5.44967	1	0.690324	44.9001
GOTERM_BP_DIRECT	GO:0010976~positive regulation of neuron projection development	5	2.7027	0.0391907	TRIM67, NDRG4, DPYSL3, HSPA5, TMEM30A	168	138	18082	3.89967	1	0.703739	47.0981
GOTERM_BP_DIRECT	GO:0000422~mitophagy	3	1.62162	0.0392171	FIS1, GABARAPL2, WIPI2	168	34	18082	9.49685	1	0.693806	47.1213
GOTERM_BP_DIRECT	GO:0031175~neuron projection development	5	2.7027	0.0400692	FLRT3, APP, MAPK8IP3, TMEM30A, CHL1	168	139	18082	3.87162	1	0.691825	47.8632
GOTERM_BP_DIRECT	GO:0006811~ion transport	11	5.94595	0.0448174	SLC22A17, CLCN3, PANX1, GRIN2B, SCN3B, KCNA4, ATP5A1, ATP6V1G1, SLCO3A1, CLCN6, ATP5J	168	584	18082	2.0273	1	0.723373	51.8223
GOTERM_BP_DIRECT	GO:0008366~axon ensheathment	2	1.08108	0.0453383	PLP1, CLDN11	168	5	18082	43.0524	1	0.718333	52.2391
GOTERM_BP_DIRECT	GO:0035542~regulation of SNARE complex assembly	2	1.08108	0.0453383	VPS18, VPS16	168	5	18082	43.0524	1	0.718333	52.2391
GOTERM_BP_DIRECT	GO:0032463~negative regulation of protein homooligomerization	2	1.08108	0.0453383	CLU, SRC	168	5	18082	43.0524	1	0.718333	52.2391
GOTERM_BP_DIRECT	GO:0009636~response to toxic substance	4	2.16216	0.0453942	CST3, CNP, MBP, HDAC6	168	86	18082	5.00609	1	0.709721	52.2836
GOTERM_BP_DIRECT	GO:0008306~associative learning	3	1.62162	0.0457331	GRIN2B, HTT, SNAP25	168	37	18082	8.72683	1	0.703577	52.5527
GOTERM_BP_DIRECT	GO:0016197~endosomal transport	3	1.62162	0.0479878	HTT, VPS16, SNAP25	168	38	18082	8.49718	1	0.712634	54.307
GOTERM_BP_DIRECT	GO:0007420~brain development	6	3.24324	0.0502931	TSPAN2, HTT, NDRG4, CST3, SLC6A17, PCDH19	168	216	18082	2.98975	1	0.721419	56.0377
GOTERM_BP_DIRECT	GO:0008611~ether lipid biosynthetic process	2	1.08108	0.0541577	FASN, GNPAT	168	6	18082	35.877	1	0.740162	58.8019
GOTERM_BP_DIRECT	GO:0086014~atrial cardiac muscle cell action potential	2	1.08108	0.0541577	ANK2, SCN3B	168	6	18082	35.877	1	0.740162	58.8019
GOTERM_BP_DIRECT	GO:0086015~SA node cell action potential	2	1.08108	0.0541577	ANK2, SCN3B	168	6	18082	35.877	1	0.740162	58.8019
GOTERM_BP_DIRECT	GO:0042985~negative regulation of amyloid precursor protein biosynthetic process	2	1.08108	0.0541577	ITM2B, ITM2C	168	6	18082	35.877	1	0.740162	58.8019
GOTERM_BP_DIRECT	GO:0007017~microtubule-based process	3	1.62162	0.0549867	TUBB3, TUBB4B, DCTN2	168	41	18082	7.87544	1	0.737761	59.3732
GOTERM_BP_DIRECT	GO:0048167~regulation of synaptic plasticity	3	1.62162	0.0573949	GRIN2B, HTT, BAIAP2	168	42	18082	7.68793	1	0.745505	60.9912
GOTERM_BP_DIRECT	GO:0000226~microtubule cytoskeleton organization	4	2.16216	0.0593529	CRMP1, CNP, TACC2, MAP6D1	168	96	18082	4.48462	1	0.750046	62.2619
GOTERM_BP_DIRECT	GO:0046426~negative regulation of JAK-STAT cascade	3	1.62162	0.0598393	FLRT3, LRRTM1, RTN4RL2	168	43	18082	7.50914	1	0.745656	62.5715
GOTERM_BP_DIRECT	GO:0034983~peptidyl-lysine deacetylation	2	1.08108	0.0628961	SIRT2, HDAC6	168	7	18082	30.7517	1	0.756323	64.4633
GOTERM_BP_DIRECT	GO:1902430~negative regulation of beta-amyloid formation	2	1.08108	0.0628961	APOE, CLU	168	7	18082	30.7517	1	0.756323	64.4633
GOTERM_BP_DIRECT	GO:0006084~acetyl-CoA metabolic process	2	1.08108	0.0628961	ACACA, FASN	168	7	18082	30.7517	1	0.756323	64.4633
GOTERM_BP_DIRECT	GO:1901799~negative regulation of proteasomal protein catabolic process	2	1.08108	0.0628961	USP19, GABARAPL2	168	7	18082	30.7517	1	0.756323	64.4633
GOTERM_BP_DIRECT	GO:2000394~positive regulation of lamellipodium morphogenesis	2	1.08108	0.0628961	ARHGEF7, SRC	168	7	18082	30.7517	1	0.756323	64.4633
GOTERM_BP_DIRECT	GO:0007416~synapse assembly	3	1.62162	0.0648333	FLRT3, ACHE, GNPAT	168	45	18082	7.1754	1	0.760152	65.6154
GOTERM_BP_DIRECT	GO:0034214~protein hexamerization	2	1.08108	0.0715543	PANX1, OAT	168	8	18082	26.9077	1	0.787832	69.3469
GOTERM_BP_DIRECT	GO:0008088~axo-dendritic transport	2	1.08108	0.0715543	APP, HTT	168	8	18082	26.9077	1	0.787832	69.3469
GOTERM_BP_DIRECT	GO:0060074~synapse maturation	2	1.08108	0.0715543	SEZ6L, SEZ6	168	8	18082	26.9077	1	0.787832	69.3469
GOTERM_BP_DIRECT	GO:0060048~cardiac muscle contraction	3	1.62162	0.0725743	ANK2, SCN3B, GAA	168	48	18082	6.72693	1	0.786277	69.8789
GOTERM_BP_DIRECT	GO:0060291~long-term synaptic potentiation	3	1.62162	0.075218	GRIN2B, LRRTM1, SNAP25	168	49	18082	6.58965	1	0.79223	71.2177
GOTERM_BP_DIRECT	GO:0007268~chemical synaptic transmission	5	2.7027	0.075459	GRM2, GRIN2B, SV2B, PCDH8, USP14	168	172	18082	3.12881	1	0.787192	71.3369
GOTERM_BP_DIRECT	GO:0061564~axon development	2	1.08108	0.0801329	PLP1, TSPAN2	168	9	18082	23.918	1	0.80158	73.5597
GOTERM_BP_DIRECT	GO:0007611~learning or memory	3	1.62162	0.0805959	GRIN2B, HTT, PRNP	168	51	18082	6.33123	1	0.797712	73.7708
GOTERM_BP_DIRECT	GO:0006515~misfolded or incompletely synthesized protein catabolic process	2	1.08108	0.0886328	NGLY1, HDAC6	168	10	18082	21.5262	1	0.823436	77.1936
GOTERM_BP_DIRECT	GO:0046902~regulation of mitochondrial membrane permeability	2	1.08108	0.0886328	HTT, CNP	168	10	18082	21.5262	1	0.823436	77.1936
GOTERM_BP_DIRECT	GO:0030828~positive regulation of cGMP biosynthetic process	2	1.08108	0.0970546	APOE, RUNDC3A	168	11	18082	19.5693	1	0.84659	80.3283
GOTERM_BP_DIRECT	GO:0070201~regulation of establishment of protein localization	2	1.08108	0.0970546	SNAP25, HDAC6	168	11	18082	19.5693	1	0.84659	80.3283
GOTERM_BP_DIRECT	GO:0016082~synaptic vesicle priming	2	1.08108	0.0970546	SNAP23, SNAP25	168	11	18082	19.5693	1	0.84659	80.3283
GOTERM_BP_DIRECT	GO:0015031~protein transport	10	5.40541	0.0983893	GABARAPL2, GDI2, VPS18, TRIM3, C2CD5, SV2B, SNAP23, VPS16, VPS39, SEC63	168	592	18082	1.81809	1	0.84581	80.7863

## Sheet: All proteins_GO_CC
Gene ontology - Cellular Compartment
Category	Term	Count	%	PValue	Genes	List Total	Pop Hits	Pop Total	Fold Enrichment	Bonferroni	Benjamini	FDR
GOTERM_CC_DIRECT	GO:0043209~myelin sheath	18	9.72973	1.44773e-12	MAG, DLST, PLP1, GDI2, TSPAN2, ERMN, CNP, CLDN11, MOG, SIRT2, MBP, GOT2, ACTR1A, ATP5A1, HSPA5, SNAP25, NDUFS1, TUBB4B	176	192	19662	10.4734	4.0826e-10	4.0826e-10	1.91634e-09
GOTERM_CC_DIRECT	GO:0070062~extracellular exosome	56	30.2703	8.55961e-10	SLC44A1, NAAA, CNP, GOT2, APP, APOE, HTRA1, ACTR1A, ACTR1B, RHOG, USP14, TUBB3, HIST1H1E, SPARCL1, BAIAP2, ERMN, CST3, DECR1, ARHGAP23, GLTP, DCTN2, C1QA, C1QB, PDDC1, GAA, PRNP, CHL1, ENPP6, CLU, CLDN11, ATP6V1G1, ITM2B, ACAT2, ITM2C, SRC, HADHB, TPRGL, FASN, IDH1, RTN4RL2, SNAP23, TSTA3, HSPA5, TUBB4B, ECI1, DLST, BCAS1, GDI2, FIBP, PSAP, ACACA, AK2, ISOC1, TFRC, UBA1, ATP5A1	176	2674	19662	2.3396	2.41381e-07	1.2069e-07	1.13302e-06
GOTERM_CC_DIRECT	GO:0045202~synapse	21	11.3514	2.60735e-08	ACHE, CLCN3, SPARCL1, PSD3, PCDH8, SLC6A17, NRN1, PTPRN, NRCAM, TPRGL, GRM2, GRIN2B, ANK2, CHRM1, LRRTM1, SV2B, MAPK8IP1, SNAP23, SEZ6, SNAP25, USP14	176	505	19662	4.64561	7.3527e-06	2.45091e-06	3.45132e-05
GOTERM_CC_DIRECT	GO:0016020~membrane	96	51.8919	3.05218e-07	SLC22A17, SLC44A1, TSPAN2, SCN3B, NSG2, PPP1R21, CNP, UBQLN2, MOG, MBP, ACOX3, GOT2, NRCAM, USP19, APP, ANK2, GRIN2B, HTRA1, APOE, ACTR1B, GNPAT, SV2B, VPS16, NDUFS1, USP14, RHOG, KIF2A, ATP5J, C2CD5, BAIAP2, LRP1B, PSD3, PCDH8, SEZ6L, PTPRN, DCTN1, DCTN2, EMC7, MAST1, GRM2, CHRM1, GAA, SORT1, KDSR, WDR44, PRNP, SEZ6, CHL1, ENPP6, CLCN3, ACHE, MEGF9, PANX1, CLU, KCNA4, AKAP12, CLDN11, ITM2B, PTRH…	176	6998	19662	1.53254	8.60677e-05	2.15176e-05	0.000404012
GOTERM_CC_DIRECT	GO:0005829~cytosol	39	21.0811	3.06748e-07	GATSL2, CLU, RUNDC3A, ATP6V1G1, PTRH2, ACAT2, SRC, NGLY1, USP19, NDRG4, HTRA1, APOE, COL4A3BP, IDH1, SNAP25, ARHGEF10L, SPRN, GABARAPL2, BCAS1, ARHGEF7, HTT, BAIAP2, NSFL1C, ACACA, AK2, DPYSL3, WIPI2, SIRT2, ARHGEF10, PMM1, DCTN1, JOSD2, UBA1, SORT1, MAPK8IP1, AACS, WDR44, DNAJB6, HDAC6	176	1784	19662	2.44222	8.64991e-05	1.73004e-05	0.000406037
GOTERM_CC_DIRECT	GO:0031410~cytoplasmic vesicle	22	11.8919	3.19565e-07	GABARAPL2, VPS18, CLCN3, C2CD5, HTT, NSG2, CLU, UBQLN2, SLC6A17, PTPRN, BICD2, TPRGL, APP, FNBP1, TFRC, SORT1, MAPK8IP3, SV2B, VPS16, SNAP23, USP14, TMEM30A	176	646	19662	3.80457	9.01132e-05	1.50194e-05	0.000423003
GOTERM_CC_DIRECT	GO:0005737~cytoplasm	92	49.7297	4.46591e-07	NAAA, CNP, UBQLN2, MBP, APP, TRIM3, ANK2, PBXIP1, HTRA1, APOE, ACTR1A, AAK1, COL4A3BP, ACTR1B, VPS16, ZCCHC6, TUBB3, USP14, KIF2A, ARHGEF7, C2CD5, BAIAP2, ERMN, CST3, DECR1, BICD2, DCTN1, GLTP, PMM1, TACC2, DCTN2, MAST1, JOSD2, HARS, MAPRE2, CLIP2, WDR44, PRNP, SEZ6, OAT, MAP6D1, ACHE, GATSL2, CLU, AKAP12, COPS7A, ACAT2, SRC, TIPRL, APLP1, NGLY1, TRIM67, CRMP1, NDRG4, LRRTM1, FASN, IDH1, RTN4RL2,…	176	6631	19662	1.54997	0.000125931	1.79911e-05	0.000591145
GOTERM_CC_DIRECT	GO:0043025~neuronal cell body	18	9.72973	6.0055e-06	ACHE, HTT, ARHGEF7, BAIAP2, ERMN, DPYSL5, CST3, SEZ6L, PTPRN, PMM1, MBP, CRMP1, APOE, SORT1, VPS16, SNAP25, SEZ6, TUBB3	176	534	19662	3.7657	0.00169212	0.000211672	0.00794912
GOTERM_CC_DIRECT	GO:0030054~cell junction	21	11.3514	6.50738e-06	FLRT3, ACHE, PANX1, ARHGEF7, PSD3, PCDH8, CLDN11, GID8, SLC6A17, NRN1, PTPRN, TPRGL, GRM2, GRIN2B, ANK2, CHRM1, LRRTM1, SV2B, SNAP23, SEZ6, SNAP25	176	718	19662	3.26746	0.00183341	0.000203878	0.0086134
GOTERM_CC_DIRECT	GO:0005739~mitochondrion	35	18.9189	7.67941e-06	SLC44A1, CLU, PTRH2, ACAT2, SRC, HADHB, ACOX3, AUH, GOT2, FIS1, ACSS1, NDRG4, COL4A3BP, FASN, ALDH4A1, GNPAT, IDH1, HSPA5, NDUFS1, ATP5J, ECI1, DLST, HTT, PSAP, ACACA, FDPS, AK2, DECR1, MACROD1, TFRC, UBA1, HARS, ATP5A1, MAPK8IP1, OAT	176	1721	19662	2.27197	0.00216326	0.000216537	0.0101647
GOTERM_CC_DIRECT	GO:0030426~growth cone	10	5.40541	1.29264e-05	APP, CRMP1, ARHGEF7, CLU, LRRTM1, MAPK8IP3, DPYSL3, SNAP25, SIRT2, DCTN2	176	159	19662	7.02616	0.00363864	0.000331334	0.0171092
GOTERM_CC_DIRECT	GO:0005874~microtubule	13	7.02703	3.81359e-05	SIRT2, DCTN1, DCTN2, PBXIP1, APOE, CLIP2, MAPRE2, WDR44, TUBB3, KIF2A, HDAC6, MAP6D1, TUBB4B	176	327	19662	4.44131	0.0106969	0.00089581	0.0504683
GOTERM_CC_DIRECT	GO:0005764~lysosome	13	7.02703	4.29314e-05	VPS18, PSAP, NAAA, CST3, ITM2C, SRC, FNBP1, APOE, GAA, SORT1, VPS16, VPS39, KIF2A	176	331	19662	4.38763	0.0120339	0.000930867	0.0568128
GOTERM_CC_DIRECT	GO:0048471~perinuclear region of cytoplasm	19	10.2703	4.75016e-05	ACHE, CLU, CST3, CNP, ITM2C, SRC, SIRT2, APLP1, APP, TFRC, ANK2, COL4A3BP, SORT1, MAPK8IP1, WDR44, SNAP25, SEZ6, DNAJB6, HDAC6	176	692	19662	3.06734	0.0133064	0.000956383	0.062859
GOTERM_CC_DIRECT	GO:0005869~dynactin complex	4	2.16216	5.59704e-05	ACTR1A, ACTR1B, DCTN1, DCTN2	176	9	19662	49.6515	0.0156602	0.00105172	0.0740619
GOTERM_CC_DIRECT	GO:0043005~neuron projection	14	7.56757	0.000103129	APP, ACHE, GRM2, GRIN2B, ARHGEF7, BAIAP2, CLU, MAPK8IP3, SV2B, SNAP23, MAPK8IP1, SNAP25, SRC, HDAC6	176	420	19662	3.72386	0.028665	0.00181609	0.136424
GOTERM_CC_DIRECT	GO:0030424~axon	13	7.02703	0.000123847	ACHE, HTT, KCNA4, CST3, NRCAM, APP, GRM2, LRRTM1, MAPK8IP1, VPS16, SNAP25, TUBB3, HDAC6	176	370	19662	3.92515	0.0343242	0.00205242	0.163811
GOTERM_CC_DIRECT	GO:0008021~synaptic vesicle	8	4.32432	0.000136135	TPRGL, CLCN3, GRIN2B, SV2B, ATP6V1G1, SLC6A17, PTPRN, SNAP25	176	126	19662	7.09307	0.037665	0.00213065	0.18005
GOTERM_CC_DIRECT	GO:0005886~plasma membrane	66	35.6757	0.000180288	SLC22A17, SLC44A1, TSPAN2, SCN3B, CNP, UBQLN2, MBP, GOT2, NRCAM, APP, ANK2, GRIN2B, HTRA1, APOE, RHOG, USP14, ARHGEF7, C2CD5, BAIAP2, PSD3, PCDH8, SEZ6L, PTPRN, BICD2, MAST1, GRM2, CHRM1, SORT1, PRNP, SEZ6, CHL1, ENPP6, ACHE, CLCN3, PANX1, KCNA4, AKAP12, RUNDC3A, CLDN11, ATP6V1G1, NRN1, ITM2B, ITM2C, PCDHB10, SRC, APLP1, LRRTM1, FASN, RTN4RL2, SLCO3A1, HSPA5, SNAP23, SNAP25, TMEM30A, FLRT3, DLST,…	176	4874	19662	1.51277	0.0495747	0.00267251	0.238381
GOTERM_CC_DIRECT	GO:0005905~clathrin-coated pit	6	3.24324	0.000193901	FNBP1, APP, TFRC, AAK1, SORT1, AP4B1	176	60	19662	11.1716	0.053217	0.00273053	0.25636
GOTERM_CC_DIRECT	GO:0005776~autophagosome	6	3.24324	0.00026305	GABARAPL2, VPS18, HTT, VPS16, UBQLN2, WIPI2	176	64	19662	10.4734	0.0715045	0.00352661	0.347636
GOTERM_CC_DIRECT	GO:0005856~cytoskeleton	23	12.4324	0.000373648	BAIAP2, ERMN, AKAP12, BICD2, SRC, DCTN1, SIRT2, DCTN2, TACC2, MAST1, FNBP1, TRIM67, ANK2, PBXIP1, CRMP1, ACTR1A, ACTR1B, CLIP2, MAPRE2, TUBB3, KIF2A, MAP6D1, TUBB4B	176	1113	19662	2.30859	0.100025	0.00477893	0.493464
GOTERM_CC_DIRECT	GO:0005794~Golgi apparatus	24	12.973	0.000374614	GABARAPL2, GDI2, ACHE, CLCN3, HTT, NSG2, NSFL1C, ITM2B, PTPRN, BICD2, ITM2C, APLP1, APP, LPCAT1, APOE, TRAPPC6B, COL4A3BP, FASN, SORT1, MAPK8IP3, WDR44, PRNP, TMEM30A, MAP6D1	176	1190	19662	2.25309	0.10027	0.00458342	0.494737
GOTERM_CC_DIRECT	GO:0005768~endosome	15	8.10811	0.000377245	VPS18, CLCN3, NSG2, PTPRN, ITM2B, APP, TRIM3, TFRC, APOE, SORT1, VPS16, CLCN6, WDR44, SNAP25, VPS39	176	544	19662	3.0804	0.100938	0.00442366	0.498204
GOTERM_CC_DIRECT	GO:0030425~dendrite	14	7.56757	0.000459361	ACHE, HTT, DPYSL5, PCDH8, GRM2, CRMP1, APOE, CHRM1, SORT1, MAPK8IP3, MAPK8IP1, CHL1, TUBB3, HDAC6	176	490	19662	3.19188	0.121526	0.00516937	0.606344
GOTERM_CC_DIRECT	GO:0042995~cell projection	17	9.18919	0.000643527	FLRT3, C2CD5, ARHGEF7, BAIAP2, CST3, KCNA4, CNP, DPYSL3, PCDH8, PTPRN, SIRT2, MBP, NRCAM, GRM2, MAPK8IP3, SEZ6, HDAC6	176	712	19662	2.66737	0.166009	0.00695772	0.848483
GOTERM_CC_DIRECT	GO:0005765~lysosomal membrane	9	4.86486	0.00120812	VPS18, UBA1, GAA, SORT1, ATP6V1G1, VPS16, CLCN6, ITM2C, VPS39	176	234	19662	4.29677	0.288866	0.0125464	1.5874
GOTERM_CC_DIRECT	GO:0014069~postsynaptic density	9	4.86486	0.00138108	BCAS1, ANK2, GRIN2B, HTT, CHRM1, BAIAP2, PSD3, SRC, SORCS3	176	239	19662	4.20688	0.322763	0.0138227	1.81275
GOTERM_CC_DIRECT	GO:0030136~clathrin-coated vesicle	5	2.7027	0.00188486	VPS18, HTT, AAK1, SORT1, VPS16	176	59	19662	9.46745	0.41259	0.0181787	2.46639
GOTERM_CC_DIRECT	GO:0043195~terminal bouton	6	3.24324	0.00341551	APP, GRIN2B, AAK1, SV2B, SNAP23, SNAP25	176	113	19662	5.93182	0.61895	0.0316491	4.42779
GOTERM_CC_DIRECT	GO:0005783~endoplasmic reticulum	23	12.4324	0.00342703	FLRT3, PANX1, HTT, CLU, CST3, YTHDC2, SEZ6L, SEC63, HADHB, USP19, FIS1, LPCAT1, APOE, COL4A3BP, TRAPPC6B, LRRTM1, SORT1, KDSR, HSPA5, MAPK8IP1, PRNP, SEZ6, TMEM30A	176	1323	19662	1.94215	0.620189	0.0307459	4.4424
GOTERM_CC_DIRECT	GO:0045211~postsynaptic membrane	8	4.32432	0.00379659	ACHE, GRM2, ANK2, GRIN2B, CHRM1, LRRTM1, PSD3, PCDH8	176	222	19662	4.0258	0.657908	0.0329655	4.9104
GOTERM_CC_DIRECT	GO:0009986~cell surface	14	7.56757	0.00422133	GOT2, APP, ACHE, TFRC, GRIN2B, APOE, CLU, SORT1, RTN4RL2, SLCO3A1, HSPA5, PRNP, MOG, USP14	176	629	19662	2.48652	0.69667	0.0355039	5.44566
GOTERM_CC_DIRECT	GO:0042734~presynaptic membrane	5	2.7027	0.0045099	ACHE, GRM2, GRIN2B, PCDH8, SNAP25	176	75	19662	7.44773	0.720476	0.0367962	5.80772
GOTERM_CC_DIRECT	GO:0030123~AP-3 adaptor complex	3	1.62162	0.0049026	VPS18, VPS16, VPS39	176	12	19662	27.929	0.74991	0.0388243	6.29838
GOTERM_CC_DIRECT	GO:0030897~HOPS complex	3	1.62162	0.00576023	VPS18, VPS16, VPS39	176	13	19662	25.7806	0.80389	0.0442437	7.36174
GOTERM_CC_DIRECT	GO:0005777~peroxisome	6	3.24324	0.00637551	FIS1, FDPS, GNPAT, IDH1, ISOC1, ACOX3	176	131	19662	5.11676	0.835303	0.0475782	8.11772
GOTERM_CC_DIRECT	GO:0005770~late endosome	6	3.24324	0.00637551	CLCN3, VPS18, HTT, APOE, VPS16, SRC	176	131	19662	5.11676	0.835303	0.0475782	8.11772
GOTERM_CC_DIRECT	GO:0033270~paranode region of axon	3	1.62162	0.00766418	MAG, ERMN, SIRT2	176	15	19662	22.3432	0.885779	0.055496	9.68264
GOTERM_CC_DIRECT	GO:0031225~anchored component of membrane	6	3.24324	0.00862967	ENPP6, SPRN, ACHE, RTN4RL2, PRNP, NRN1	176	141	19662	4.75387	0.913198	0.0607466	10.8389
GOTERM_CC_DIRECT	GO:0016023~cytoplasmic, membrane-bounded vesicle	6	3.24324	0.0113844	FNBP1, TFRC, HTT, SORT1, MAPK8IP3, USP14	176	151	19662	4.43904	0.960396	0.0775485	14.0632
GOTERM_CC_DIRECT	GO:0035371~microtubule plus-end	3	1.62162	0.0121943	MAPRE2, CLIP2, DCTN1	176	19	19662	17.6394	0.968568	0.0809259	14.9904
GOTERM_CC_DIRECT	GO:0005743~mitochondrial inner membrane	9	4.86486	0.0228238	ECI1, GOT2, AK2, CNP, ATP5A1, SRC, NDUFS1, HADHB, ATP5J	176	387	19662	2.59804	0.998513	0.143603	26.3331
GOTERM_CC_DIRECT	GO:0010008~endosome membrane	5	2.7027	0.023672	UBA1, SORT1, WDR44, CLCN6, ITM2B	176	122	19662	4.57852	0.998836	0.145391	27.175
GOTERM_CC_DIRECT	GO:0030658~transport vesicle membrane	3	1.62162	0.0238959	CLCN3, PTPRN, TMEM30A	176	27	19662	12.4129	0.998909	0.143594	27.3958
GOTERM_CC_DIRECT	GO:0044295~axonal growth cone	3	1.62162	0.0255858	FLRT3, MAPK8IP1, SNAP25	176	28	19662	11.9696	0.999331	0.14992	29.0421
GOTERM_CC_DIRECT	GO:0005759~mitochondrial matrix	6	3.24324	0.0265841	ECI1, GOT2, ACSS1, FDPS, ALDH4A1, OAT	176	188	19662	3.5654	0.999499	0.152257	29.9984
GOTERM_CC_DIRECT	GO:0005790~smooth endoplasmic reticulum	3	1.62162	0.0273228	APP, MAPK8IP3, HSPA5	176	29	19662	11.5568	0.999595	0.153138	30.6983
GOTERM_CC_DIRECT	GO:0030286~dynein complex	3	1.62162	0.0309344	DCTN1, DCTN2, HDAC6	176	31	19662	10.8112	0.999858	0.168572	34.0282
GOTERM_CC_DIRECT	GO:0008180~COP9 signalosome	3	1.62162	0.0347232	COPS7A, ATP5A1, HSPA5	176	33	19662	10.156	0.999953	0.184038	37.3619
GOTERM_CC_DIRECT	GO:1990752~microtubule end	2	1.08108	0.0351318	ACTR1A, ACTR1B	176	4	19662	55.858	0.999958	0.182666	37.712
GOTERM_CC_DIRECT	GO:0033269~internode region of axon	2	1.08108	0.0351318	ERMN, MBP	176	4	19662	55.858	0.999958	0.182666	37.712
GOTERM_CC_DIRECT	GO:0043679~axon terminus	4	2.16216	0.0414616	FLRT3, CLCN3, CHRM1, PTPRN	176	86	19662	5.19609	0.999993	0.208754	42.909
GOTERM_CC_DIRECT	GO:0031902~late endosome membrane	4	2.16216	0.0438972	CLCN3, VPS18, VPS16, VPS39	176	88	19662	5.078	0.999997	0.216074	44.7997
GOTERM_CC_DIRECT	GO:0031012~extracellular matrix	7	3.78378	0.0479066	HTRA1, APOE, CLU, ATP5A1, HSPA5, TUBB4B, SPON1	176	294	19662	2.6599	0.999999	0.229879	47.7864
GOTERM_CC_DIRECT	GO:0005741~mitochondrial outer membrane	5	2.7027	0.0480305	FIS1, SLC44A1, CNP, PRNP, HADHB	176	153	19662	3.65085	0.999999	0.22667	47.8762
GOTERM_CC_DIRECT	GO:0005769~early endosome	6	3.24324	0.0518361	CLCN3, VPS18, TRIM3, APOE, SORT1, VPS16	176	226	19662	2.96591	1	0.238842	50.5679
GOTERM_CC_DIRECT	GO:0035749~myelin sheath adaxonal region	2	1.08108	0.0522347	MAG, CNP	176	6	19662	37.2386	1	0.236741	50.8423
GOTERM_CC_DIRECT	GO:0015630~microtubule cytoskeleton	5	2.7027	0.052696	ACTR1A, ACTR1B, ARHGEF10L, TUBB3, TACC2	176	158	19662	3.53531	1	0.23496	51.1581
GOTERM_CC_DIRECT	GO:0043234~protein complex	11	5.94595	0.0547103	GOT2, SASH1, FIS1, PANX1, HTT, ARHGEF7, CLU, DPYSL5, WIPI2, DCTN1, HDAC6	176	628	19662	1.95681	1	0.239332	52.5151
GOTERM_CC_DIRECT	GO:0031982~vesicle	5	2.7027	0.0590746	SPRN, GDI2, CST3, SNAP25, DCTN2	176	164	19662	3.40597	1	0.252515	55.3364
GOTERM_CC_DIRECT	GO:0033263~CORVET complex	2	1.08108	0.0606728	VPS18, VPS16	176	7	19662	31.9188	1	0.254857	56.3303
GOTERM_CC_DIRECT	GO:0042470~melanosome	4	2.16216	0.0614035	TFRC, FASN, CNP, HSPA5	176	101	19662	4.42439	1	0.253944	56.7778
GOTERM_CC_DIRECT	GO:1903561~extracellular vesicle	3	1.62162	0.0705738	TFRC, APOE, TUBB4B	176	49	19662	6.83975	1	0.283149	62.0454
GOTERM_CC_DIRECT	GO:0005814~centriole	4	2.16216	0.0767488	HTT, ACTR1A, DCTN1, SIRT2	176	111	19662	4.0258	1	0.300536	65.2509
GOTERM_CC_DIRECT	GO:0031301~integral component of organelle membrane	2	1.08108	0.0773255	SLC22A17, ITM2B	176	9	19662	24.8258	1	0.298553	65.5371
GOTERM_CC_DIRECT	GO:0035748~myelin sheath abaxonal region	2	1.08108	0.0773255	CNP, SIRT2	176	9	19662	24.8258	1	0.298553	65.5371
GOTERM_CC_DIRECT	GO:0031252~cell leading edge	3	1.62162	0.0888216	AAK1, DCTN1, HDAC6	176	56	19662	5.98478	1	0.332055	70.8072
GOTERM_CC_DIRECT	GO:0005813~centrosome	8	4.32432	0.094482	ACTR1A, ACTR1B, DCTN1, ARHGEF10, SIRT2, KIF2A, DCTN2, HDAC6	176	435	19662	2.05455	1	0.345616	73.1186
GOTERM_CC_DIRECT	GO:0030018~Z disc	4	2.16216	0.0989289	ANK2, GRIN2B, SCN3B, DNAJB6	176	124	19662	3.60374	1	0.354965	74.8144

## Sheet: All proteins_GO_MF
Gene ontology - Molecular Function
Category	Term	Count	%	PValue	Genes	List Total	Pop Hits	Pop Total	Fold Enrichment	Bonferroni	Benjamini	FDR
GOTERM_MF_DIRECT	GO:0005515~protein binding	64	34.5946	1.88398e-05	SLC22A17, UBQLN2, NRCAM, APP, TRIM3, ANK2, GRIN2B, APOE, HTRA1, GNPAT, VPS16, RHOG, USP14, TUBB3, HIST1H1E, ARHGEF7, BAIAP2, LRP1B, BICD2, DCTN1, DCTN2, MAST1, SORT1, CLIP2, MAPRE2, PRNP, ACHE, CLU, CLDN11, ATP6V1G1, ITM2B, SRC, APLP1, SORCS3, NGLY1, TPRGL, TRIM67, NDRG4, HSPA5, SNAP23, SNAP25, TMEM30A, VPS39, GIGYF1, FLRT3, MAG, GABARAPL2, PLP1, VPS18, HTT, NSFL1C, DPYSL5, ACACA, DPYSL3, RICTOR,…	167	4092	17446	1.63389	0.00750767	0.00750767	0.0262747
GOTERM_MF_DIRECT	GO:0003824~catalytic activity	15	8.10811	0.000200519	ECI1, ENPP6, ACACA, ISOC1, ACAT2, AUH, HADHB, GOT2, ACSS1, GAA, FASN, GNPAT, TSTA3, AACS, OAT	167	479	17446	3.27141	0.0770826	0.0393141	0.279322
GOTERM_MF_DIRECT	GO:0042802~identical protein binding	17	9.18919	0.000315674	ECI1, GATSL2, HTT, BAIAP2, CST3, CLDN11, APLP1, GOT2, TPRGL, FNBP1, APP, TFRC, APOE, FASN, ALDH4A1, PRNP, OAT	167	625	17446	2.8415	0.11864	0.0412228	0.439406
GOTERM_MF_DIRECT	GO:0016810~hydrolase activity, acting on carbon-nitrogen (but not peptide) bonds	4	2.16216	0.00073288	CRMP1, NAAA, DPYSL5, DPYSL3	167	19	17446	21.9931	0.254171	0.0706918	1.01739
GOTERM_MF_DIRECT	GO:0044325~ion channel binding	7	3.78378	0.00101323	ANK2, PANX1, HTT, SCN3B, PRNP, SNAP25, SRC	167	120	17446	6.09391	0.333355	0.0778982	1.40403
GOTERM_MF_DIRECT	GO:0008017~microtubule binding	8	4.32432	0.003072	DPYSL5, MAPRE2, CLIP2, PRNP, DCTN1, KIF2A, MAP6D1, HDAC6	167	200	17446	4.17868	0.70791	0.185447	4.20066
GOTERM_MF_DIRECT	GO:0001540~beta-amyloid binding	4	2.16216	0.003127	APOE, CST3, ITM2B, ITM2C	167	31	17446	13.4796	0.714285	0.163865	4.27435
GOTERM_MF_DIRECT	GO:0005102~receptor binding	11	5.94595	0.00615875	MAG, FIS1, APP, PANX1, GRIN2B, HTT, APOE, GNPAT, IDH1, SRC, ACOX3	167	412	17446	2.78917	0.91551	0.265738	8.25601
GOTERM_MF_DIRECT	GO:0051787~misfolded protein binding	3	1.62162	0.00655234	CLU, HSPA5, HDAC6	167	13	17446	24.1078	0.92789	0.253361	8.76149
GOTERM_MF_DIRECT	GO:0042903~tubulin deacetylase activity	2	1.08108	0.0189402	SIRT2, HDAC6	167	2	17446	104.467	0.999523	0.534607	23.4107
GOTERM_MF_DIRECT	GO:0031435~mitogen-activated protein kinase kinase kinase binding	3	1.62162	0.0199727	SASH1, MAPK8IP3, MAPK8IP1	167	23	17446	13.6261	0.999687	0.519837	24.5273
GOTERM_MF_DIRECT	GO:0004407~histone deacetylase activity	3	1.62162	0.0233919	ARHGEF10L, SIRT2, HDAC6	167	25	17446	12.536	0.999923	0.545698	28.1183
GOTERM_MF_DIRECT	GO:0051087~chaperone binding	4	2.16216	0.0347094	DLST, TFRC, PRNP, DNAJB6	167	75	17446	5.57158	0.999999	0.662758	38.9044
GOTERM_MF_DIRECT	GO:0030507~spectrin binding	3	1.62162	0.0349407	ANK2, PTPRN, DCTN2	167	31	17446	10.1097	0.999999	0.638019	39.1083
GOTERM_MF_DIRECT	GO:0070851~growth factor receptor binding	2	1.08108	0.0375237	APP, SRC	167	4	17446	52.2335	1	0.639365	41.3425
GOTERM_MF_DIRECT	GO:0046914~transition metal ion binding	2	1.08108	0.0375237	APP, APLP1	167	4	17446	52.2335	1	0.639365	41.3425
GOTERM_MF_DIRECT	GO:0019911~structural constituent of myelin sheath	2	1.08108	0.0466838	PLP1, MBP	167	5	17446	41.7868	1	0.697362	48.6671
GOTERM_MF_DIRECT	GO:0005543~phospholipid binding	4	2.16216	0.0516469	GOT2, APOE, NSFL1C, PSD3	167	88	17446	4.7485	1	0.712843	52.2716
GOTERM_MF_DIRECT	GO:0048487~beta-tubulin binding	3	1.62162	0.0530146	HTT, SIRT2, HDAC6	167	39	17446	8.03593	1	0.701946	53.2228
GOTERM_MF_DIRECT	GO:0004300~enoyl-CoA hydratase activity	2	1.08108	0.0557573	AUH, HADHB	167	6	17446	34.8224	1	0.701156	55.0774
GOTERM_MF_DIRECT	GO:0019894~kinesin binding	3	1.62162	0.0604823	MAPK8IP3, MAPK8IP1, ARHGEF10	167	42	17446	7.46193	1	0.712856	58.1132
GOTERM_MF_DIRECT	GO:0005078~MAP-kinase scaffold activity	2	1.08108	0.0647449	MAPK8IP3, MAPK8IP1	167	7	17446	29.8477	1	0.720561	60.6875
GOTERM_MF_DIRECT	GO:0016746~transferase activity, transferring acyl groups	5	2.7027	0.0754415	DLST, LPCAT1, GNPAT, ACAT2, HADHB	167	167	17446	3.12776	1	0.759771	66.515
GOTERM_MF_DIRECT	GO:0008093~cytoskeletal adaptor activity	2	1.08108	0.0824659	ANK2, BAIAP2	167	9	17446	23.2149	1	0.776153	69.894
GOTERM_MF_DIRECT	GO:0051219~phosphoprotein binding	3	1.62162	0.0876599	CRMP1, DPYSL3, SRC	167	52	17446	6.02695	1	0.783257	72.186
GOTERM_MF_DIRECT	GO:0051287~NAD binding	3	1.62162	0.0964087	IDH1, SIRT2, HADHB	167	55	17446	5.6982	1	0.802507	75.6838
GOTERM_MF_DIRECT	GO:0005247~voltage-gated chloride channel activity	2	1.08108	0.0998531	CLCN3, CLCN6	167	11	17446	18.994	1	0.801788	76.9452

## Sheet: All proteins_KEGG pathways
KEGG pathways
Category	Term	Count	%	PValue	Genes	List Total	Pop Hits	Pop Total	Fold Enrichment	Bonferroni	Benjamini	FDR
KEGG_PATHWAY	mmu01130:Biosynthesis of antibiotics	9	4.86486	0.000816196	GOT2, DLST, ACSS1, FDPS, IDH1, AK2, ACAT2, OAT, HADHB	73	214	7691	4.43087	0.0977672	0.0977672	0.941138
KEGG_PATHWAY	mmu01212:Fatty acid metabolism	5	2.7027	0.00126592	ACACA, FASN, ACAT2, ACOX3, HADHB	73	51	7691	10.329	0.147522	0.0767025	1.45625
KEGG_PATHWAY	mmu01100:Metabolic pathways	23	12.4324	0.00215118	DLST, ACACA, FDPS, AK2, ATP6V1G1, ACAT2, PMM1, HADHB, ACOX3, AUH, GOT2, ACSS1, LPCAT1, GAA, FASN, ALDH4A1, IDH1, KDSR, ATP5A1, TSTA3, OAT, NDUFS1, ATP5J	73	1269	7691	1.90953	0.237644	0.0864773	2.46305
KEGG_PATHWAY	mmu05020:Prion diseases	4	2.16216	0.00350948	C1QA, C1QB, HSPA5, PRNP	73	33	7691	12.7704	0.357875	0.104831	3.98959
KEGG_PATHWAY	mmu05016:Huntington's disease	7	3.78378	0.0103036	GRIN2B, HTT, ATP5A1, DCTN1, NDUFS1, DCTN2, ATP5J	73	198	7691	3.72471	0.728826	0.229718	11.3028
KEGG_PATHWAY	mmu00071:Fatty acid degradation	4	2.16216	0.0106528	ECI1, ACAT2, ACOX3, HADHB	73	49	7691	8.6005	0.740619	0.201412	11.6645
KEGG_PATHWAY	mmu00280:Valine, leucine and isoleucine degradation	4	2.16216	0.0145774	ACAT2, AACS, AUH, HADHB	73	55	7691	7.66227	0.842805	0.232275	15.6384
KEGG_PATHWAY	mmu01200:Carbon metabolism	5	2.7027	0.0230405	GOT2, DLST, ACSS1, IDH1, ACAT2	73	116	7691	4.54121	0.946979	0.307283	23.6579
KEGG_PATHWAY	mmu05010:Alzheimer's disease	6	3.24324	0.0247025	APP, GRIN2B, APOE, ATP5A1, NDUFS1, ATP5J	73	177	7691	3.5714	0.957216	0.295437	25.1485
KEGG_PATHWAY	mmu00640:Propanoate metabolism	3	1.62162	0.0260873	ACSS1, ACACA, ACAT2	73	27	7691	11.7062	0.96423	0.283275	26.3701
KEGG_PATHWAY	mmu00620:Pyruvate metabolism	3	1.62162	0.0512718	ACSS1, ACACA, ACAT2	73	39	7691	8.10432	0.998682	0.45277	45.639
KEGG_PATHWAY	mmu04141:Protein processing in endoplasmic reticulum	5	2.7027	0.072066	NGLY1, NSFL1C, UBQLN2, HSPA5, SEC63	73	168	7691	3.1356	0.999919	0.544037	57.9441
KEGG_PATHWAY	mmu00330:Arginine and proline metabolism	3	1.62162	0.0766989	GOT2, ALDH4A1, OAT	73	49	7691	6.45038	0.999957	0.538579	60.3125

## Sheet: All_Human_Phenotype_Ontology
Human Phenotype Ontology
Term	Overlap	P-value	Adjusted P-value	Old P-value	Old Adjusted P-value	Odds Ratio	Combined Score	Genes
Dementia (HP:0000726)	28338	6.09905e-07	0.00108502	0	0	11.1119	159.011	CST3;APP;PRNP;HTRA1;HTT;APOE;ITM2B;UBQLN2
Neurofibrillary tangles (HP:0002185)	44046	4.35155e-05	0.038707	0	0	40.107	402.77	APP;PRNP;APOE
Cerebral inclusion bodies (HP:0100314)	44138	0.000125587	0.074473	0	0	29.1687	262.008	APP;PRNP;APOE
Insomnia (HP:0100785)	44168	0.000166298	0.073961	0	0	26.738	232.667	CLIP2;PRNP;DCTN1
Rigidity (HP:0002063)	20576	0.000175797	0.0625487	0	0	9.54927	82.5647	PRNP;DCTN1;HTRA1;HTT;ITM2B
Neuronal loss in central nervous system (HP:0002529)	45352	0.0014087	0.417678	0	0	13.369	87.7686	PRNP;PSAP;HTT
Abnormal neuron morphology (HP:0012757)	46447	0.00199433	0.506845	0	0	11.8835	73.8853	DCTN1;UBA1;UBQLN2
Abnormality of the motor neurons (HP:0002450)	46447	0.00199433	0.443489	0	0	11.8835	73.8853	DCTN1;UBA1;UBQLN2
Abnormal EKG (HP:0003115)	11383	0.00298198	0.589439	0	0	10.3502	60.188	GAA;ANK2;SCN3B
Back pain (HP:0003418)	44076	0.0029981	0.533362	0	0	23.7671	138.081	HTRA1;SEC63
Developmental regression (HP:0002376)	6/151	0.00299935	0.485076	0	0	4.24974	24.6883	APP;CLIP2;DCTN1;PSAP;HTT;NDUFS1
Lower limb muscle weakness (HP:0007340)	11749	0.00326803	0.484486	0	0	10.0267	57.3887	PRNP;DCTN1;PLP1
Dysarthria (HP:0001260)	7/206	0.00330865	0.452776	0	0	3.63429	20.7562	PRNP;AUH;DCTN1;PSAP;HTRA1;PLP1;AP4B1
Global brain atrophy (HP:0002283)	44106	0.00372464	0.473295	0	0	21.3904	119.632	PRNP;PSAP
Fasciculations (HP:0002380)	12479	0.00388919	0.461258	0	0	9.43693	52.3708	PSAP;UBA1;BICD2
Depression (HP:0000716)	12844	0.00422485	0.46975	0	0	9.1673	50.1156	PRNP;DCTN1;HTT
Amyloidosis (HP:0011034)	44137	0.00452443	0.473468	0	0	19.4458	104.974	CST3;APP
Systemic lupus erythematosus (HP:0002725)	44137	0.00452443	0.447165	0	0	19.4458	104.974	C1QB;C1QA
Bradykinesia (HP:0002067)	13575	0.00494758	0.46325	0	0	8.67177	46.0372	PRNP;DCTN1;HTT
Glomerulonephritis (HP:0000099)	44167	0.00539606	0.47998	0	0	17.8253	93.0853	C1QB;C1QA
Supranuclear gaze palsy (HP:0000605)	44167	0.00539606	0.457124	0	0	17.8253	93.0853	PRNP;DCTN1
Babinski sign (HP:0003487)	5/121	0.00562197	0.454613	0	0	4.4195	22.8977	PSAP;HTRA1;PLP1;NDUFS1;AP4B1
Waddling gait (HP:0002515)	15036	0.00660522	0.510899	0	0	7.82575	39.2844	DNAJB6;AP4B1;BICD2
Urinary incontinence (HP:0000020)	16132	0.00804048	0.596001	0	0	7.29217	35.1721	AUH;PSAP;HTRA1
Complement deficiency (HP:0004431)	42036	0.00842809	0.599743	0	0	14.2602	68.1096	C1QB;C1QA
Psychosis (HP:0000709)	16497	0.00855643	0.585457	0	0	7.13012	33.947	PRNP;PCDH19;ITM2B
Atrophy/Degeneration involving motor neurons (HP:0007373)	42401	0.00957328	0.630773	0	0	13.369	62.1495	UBA1;UBQLN2
Apathy (HP:0000741)	42401	0.00957328	0.608245	0	0	13.369	62.1495	PRNP;DCTN1
Personality changes (HP:0000751)	42767	0.0107835	0.661512	0	0	12.5826	56.9958	PRNP;HTT
Diminished motivation (HP:0000745)	42767	0.0107835	0.639462	0	0	12.5826	56.9958	PRNP;DCTN1
Abnormality of the periventricular white matter (HP:0002518)	43497	0.0133939	0.768636	0	0	11.2581	48.5557	PSAP;AP4B1
Slow progression (HP:0003677)	35886	0.0135239	0.751846	0	0	4.36538	18.7855	DNAJB6;DCTN1;PLP1;AP4B1
Abnormality of complement system (HP:0005339)	43862	0.0147915	0.797395	0	0	10.6952	45.0664	C1QB;C1QA
Hypoplasia of the corpus callosum (HP:0002079)	4/103	0.0159721	0.835717	0	0	4.15347	17.1825	KIF2A;TUBB3;PSAP;AP4B1
Respiratory failure (HP:0002878)	21245	0.0170368	0.865954	0	0	5.53199	22.5284	HADHB;PSAP;NDUFS1
Polar cataract (HP:0010696)	44593	0.0177653	0.8779	0	0	9.7229	39.1882	OAT;ITM2B
Truncal ataxia (HP:0002078)	44958	0.019339	0.92984	0	0	9.30016	36.695	PRNP;HARS
Nephritis (HP:0000123)	45323	0.020969	0.981681	0	0	8.91266	34.4448	C1QB;C1QA
Dysphagia (HP:0002015)	4/117	0.024242	1	0	0	3.65647	13.6009	PRNP;DNAJB6;PSAP;PLP1
Memory impairment (HP:0002354)	25628	0.0278768	1	0	0	4.58365	16.4093	APP;PRNP;MOG
Gowers sign (HP:0003391)	46784	0.0280288	1	0	0	7.63942	27.3073	DNAJB6;BICD2
Osteopenia (HP:0000938)	25993	0.0289119	1	0	0	4.51909	16.0134	GNPAT;FLRT3;PSAP
Rhizomelia (HP:0008905)	47150	0.029923	1	0	0	7.37599	25.8833	GNPAT;HDAC6
Peripheral demyelination (HP:0011096)	10990	0.0318666	1	0	0	7.13012	24.5718	ARHGEF10;PSAP
Cerebral ischemia (HP:0002637)	27820	0.0343888	1	0	0	4.22178	14.2275	CST3;APP;CLIP2
Rapidly progressive (HP:0003678)	11720	0.0358981	1	0	0	6.68449	22.2398	PRNP;DCTN1
Stroke (HP:0001297)	12086	0.0379837	1	0	0	6.48193	21.1998	CST3;APP
Asymmetric growth (HP:0100555)	12451	0.0401146	1	0	0	6.29129	20.2329	IDH1;HDAC6
Adducted thumb (HP:0001181)	12816	0.0422898	1	0	0	6.11154	19.3321	CLIP2;UBA1
Primary atrial arrhythmia (HP:0001692)	12816	0.0422898	1	0	0	6.11154	19.3321	ANK2;SCN3B
Congenital onset (HP:0003577)	4/142	0.0444841	1	0	0	3.01273	9.37749	TUBB3;PSAP;ATP5A1;AP4B1
Abnormality of the shoulder girdle musculature (HP:0001435)	13181	0.0445082	1	0	0	5.94177	18.4913	DNAJB6;BICD2
Supraventricular tachycardia (HP:0004755)	13181	0.0445082	1	0	0	5.94177	18.4913	ANK2;SCN3B
Supraventricular arrhythmia (HP:0005115)	13547	0.0467688	1	0	0	5.78118	17.7051	ANK2;SCN3B
Leukodystrophy (HP:0002415)	13912	0.0490706	1	0	0	5.62905	16.9687	PLP1;NDUFS1
Cardiomegaly (HP:0001640)	13912	0.0490706	1	0	0	5.62905	16.9687	CLIP2;GAA
Sudden cardiac death (HP:0001645)	32203	0.0495466	1	0	0	3.64609	10.9559	CLIP2;MOG;ANK2
CNS demyelination (HP:0007305)	14277	0.0514128	1	0	0	5.48471	16.2779	PSAP;HTRA1
Aneurysm (HP:0002617)	14277	0.0514128	1	0	0	5.48471	16.2779	GAA;SEC63
Spastic tetraplegia (HP:0002510)	15008	0.0562143	1	0	0	5.21716	15.018	AUH;KIF2A
Precocious puberty (HP:0000826)	16103	0.0636956	1	0	0	4.86145	13.3867	CLIP2;IDH1
Autosomal dominant inheritance (HP:0000006)	16/1134	0.066197	1	0	0	1.50902	4.09717	APP;PRNP;ARHGEF10;MOG;DCTN1;HTT;ANK2;MAPK8IP3;GRIN2B;BICD2;CST3;KIF2A;DNAJB6;TUBB3;ITM2B;SEC63
Dysmetria (HP:0001310)	16469	0.0662602	1	0	0	4.75342	12.9016	PRNP;PLP1
Sacral dimple (HP:0000960)	16469	0.0662602	1	0	0	4.75342	12.9016	CLIP2;CHL1
Wrist flexion contracture (HP:0001239)	44044	0.0724094	1	0	0	13.369	35.0992	TUBB3
Scanning speech (HP:0002168)	44044	0.0724094	1	0	0	13.369	35.0992	PLP1
Atrophy/Degeneration involving the corticospinal tracts (HP:0007372)	44044	0.0724094	1	0	0	13.369	35.0992	PLP1
Degeneration of the lateral corticospinal tracts (HP:0002314)	44044	0.0724094	1	0	0	13.369	35.0992	PLP1
Degeneration of anterior horn cells (HP:0002398)	44044	0.0724094	1	0	0	13.369	35.0992	UBA1
Posterior subcapsular cataract (HP:0007787)	44044	0.0724094	1	0	0	13.369	35.0992	OAT
Arterial tortuosity (HP:0005116)	44044	0.0724094	1	0	0	13.369	35.0992	APP
Abnormality of the lower motor neuron (HP:0002366)	44044	0.0724094	1	0	0	13.369	35.0992	DCTN1
Increased serum pyruvate (HP:0003542)	44044	0.0724094	1	0	0	13.369	35.0992	ACAT2
Abnormality of the anterior horn cell (HP:0006802)	44044	0.0724094	1	0	0	13.369	35.0992	UBA1
Multiple enchondromatosis (HP:0005701)	44044	0.0724094	1	0	0	13.369	35.0992	IDH1
11 pairs of ribs (HP:0000878)	44044	0.0724094	1	0	0	13.369	35.0992	HDAC6
Mesangial abnormality (HP:0001966)	44044	0.0724094	1	0	0	13.369	35.0992	APOE
Abnormality of liposaccharide metabolism (HP:0010968)	44044	0.0724094	1	0	0	13.369	35.0992	PSAP
Abnormality of glycolipid metabolism (HP:0010969)	44044	0.0724094	1	0	0	13.369	35.0992	PSAP
Muscle fiber splitting (HP:0003555)	44044	0.0724094	1	0	0	13.369	35.0992	DNAJB6
Abnormality of glycosphingolipid metabolism (HP:0004343)	44044	0.0724094	1	0	0	13.369	35.0992	PSAP
Respiratory insufficiency due to muscle weakness (HP:0002747)	17564	0.0741545	1	0	0	4.45633	11.5936	GAA;UBA1
Irritability (HP:0000737)	18295	0.079576	1	0	0	4.27807	10.828	PRNP;ATP5A1
Weight loss (HP:0001824)	3/108	0.0807437	1	0	0	2.97089	7.47616	PRNP;DCTN1;AK2
Hand muscle atrophy (HP:0009130)	44075	0.0810858	1	0	0	11.8835	29.8544	DCTN1
Increased cerebral lipofuscin (HP:0011813)	44075	0.0810858	1	0	0	11.8835	29.8544	PSAP
Cerebral aneurysm (HP:0004944)	44075	0.0810858	1	0	0	11.8835	29.8544	GAA
Vascular tortuosity (HP:0004948)	44075	0.0810858	1	0	0	11.8835	29.8544	APP
Abnormality of proline metabolism (HP:0010907)	44075	0.0810858	1	0	0	11.8835	29.8544	ALDH4A1
Abnormality of glycolysis (HP:0004366)	44075	0.0810858	1	0	0	11.8835	29.8544	ACAT2
Hydroxyprolinuria (HP:0003080)	44075	0.0810858	1	0	0	11.8835	29.8544	ALDH4A1
Diaphragmatic weakness (HP:0009113)	44075	0.0810858	1	0	0	11.8835	29.8544	GAA
Amyotrophic lateral sclerosis (HP:0007354)	44075	0.0810858	1	0	0	11.8835	29.8544	UBQLN2
Diplopia (HP:0000651)	44105	0.0896815	1	0	0	10.6952	25.7913	PRNP
Difficulty running (HP:0009046)	44105	0.0896815	1	0	0	10.6952	25.7913	BICD2
Hyperacusis (HP:0010780)	44105	0.0896815	1	0	0	10.6952	25.7913	CLIP2
Atonic seizures (HP:0010819)	44105	0.0896815	1	0	0	10.6952	25.7913	PCDH19
Overriding aorta (HP:0002623)	44105	0.0896815	1	0	0	10.6952	25.7913	CLIP2
Shoulder girdle muscle weakness (HP:0003547)	44105	0.0896815	1	0	0	10.6952	25.7913	DNAJB6
Elfin facies (HP:0004428)	44105	0.0896815	1	0	0	10.6952	25.7913	CLIP2
Tongue fasciculations (HP:0001308)	44105	0.0896815	1	0	0	10.6952	25.7913	UBA1
Abnormality of binocular vision (HP:0011514)	44105	0.0896815	1	0	0	10.6952	25.7913	PRNP
Abnormality of the corticospinal tract (HP:0002492)	44105	0.0896815	1	0	0	10.6952	25.7913	PLP1
Abnormality of the parathyroid morphology (HP:0011766)	44105	0.0896815	1	0	0	10.6952	25.7913	IDH1
Abnormality of the axillary hair (HP:0100134)	44105	0.0896815	1	0	0	10.6952	25.7913	APOE
Pelvic girdle muscle weakness (HP:0003749)	44105	0.0896815	1	0	0	10.6952	25.7913	DNAJB6
Stridor (HP:0010307)	44105	0.0896815	1	0	0	10.6952	25.7913	PLP1
Metaphyseal cupping (HP:0003021)	44105	0.0896815	1	0	0	10.6952	25.7913	HDAC6
Optic disc pallor (HP:0000543)	20486	0.0965319	1	0	0	3.81971	8.93003	NDUFS1;HARS
Gliosis (HP:0002171)	20486	0.0965319	1	0	0	3.81971	8.93003	PRNP;HTT
Gait ataxia (HP:0002066)	20486	0.0965319	1	0	0	3.81971	8.93003	PRNP;PSAP
Upper limb amyotrophy (HP:0009129)	44136	0.0981972	1	0	0	9.7229	22.5647	DCTN1
Abnormality of the hip-girdle musculature (HP:0001445)	44136	0.0981972	1	0	0	9.7229	22.5647	DNAJB6
Chorioretinal atrophy (HP:0000533)	44136	0.0981972	1	0	0	9.7229	22.5647	OAT
Renovascular hypertension (HP:0100817)	44136	0.0981972	1	0	0	9.7229	22.5647	CLIP2
Muscle fibrillation (HP:0010546)	44136	0.0981972	1	0	0	9.7229	22.5647	UBA1
Lymphangioma (HP:0100764)	44136	0.0981972	1	0	0	9.7229	22.5647	IDH1
Distal upper limb amyotrophy (HP:0007149)	44136	0.0981972	1	0	0	9.7229	22.5647	DCTN1
Rimmed vacuoles (HP:0003805)	44136	0.0981972	1	0	0	9.7229	22.5647	DNAJB6
Myopathic facies (HP:0002058)	44136	0.0981972	1	0	0	9.7229	22.5647	UBA1
Abnormality of the musculature of the pelvis (HP:0001469)	44136	0.0981972	1	0	0	9.7229	22.5647	DNAJB6
Severe combined immunodeficiency (HP:0004430)	44136	0.0981972	1	0	0	9.7229	22.5647	AK2
Abnormality of secondary sexual hair (HP:0009888)	44136	0.0981972	1	0	0	9.7229	22.5647	APOE
Late onset (HP:0003584)	44136	0.0981972	1	0	0	9.7229	22.5647	APOE
Polycystic kidney dysplasia (HP:0000113)	21582	0.105361	1	0	0	3.62549	8.15865	CLIP2;SEC63
Loss of speech (HP:0002371)	44166	0.106634	1	0	0	8.91266	19.9497	PSAP
Renal duplication (HP:0000075)	44166	0.106634	1	0	0	8.91266	19.9497	CLIP2
Pseudobulbar signs (HP:0002200)	44166	0.106634	1	0	0	8.91266	19.9497	HTRA1
Flat cornea (HP:0007720)	44166	0.106634	1	0	0	8.91266	19.9497	CLIP2
Achilles tendon contracture (HP:0001771)	44166	0.106634	1	0	0	8.91266	19.9497	BICD2
X-linked dominant inheritance (HP:0001423)	22678	0.114399	1	0	0	3.45006	7.47994	NDUFS1;HDAC6
Missing ribs (HP:0000921)	41275	0.114992	1	0	0	8.22707	17.7943	HDAC6
Subcapsular cataract (HP:0000523)	41275	0.114992	1	0	0	8.22707	17.7943	OAT
Combined immunodeficiency (HP:0005387)	41275	0.114992	1	0	0	8.22707	17.7943	AK2
Difficulty climbing stairs (HP:0003551)	41275	0.114992	1	0	0	8.22707	17.7943	DNAJB6
Abnormality of the Achilles tendon (HP:0005109)	41275	0.114992	1	0	0	8.22707	17.7943	BICD2
Hyperglycinuria (HP:0003108)	41275	0.114992	1	0	0	8.22707	17.7943	ALDH4A1
Cerebral hemorrhage (HP:0001342)	41275	0.114992	1	0	0	8.22707	17.7943	APP
Irregular vertebral endplates (HP:0003301)	41640	0.123272	1	0	0	7.63942	15.9921	GNPAT
Spastic tetraparesis (HP:0001285)	41640	0.123272	1	0	0	7.63942	15.9921	PSAP
Confusion (HP:0001289)	41640	0.123272	1	0	0	7.63942	15.9921	PRNP
Febrile seizures (HP:0002373)	41640	0.123272	1	0	0	7.63942	15.9921	AUH
Abnormal glucose tolerance (HP:0001952)	41640	0.123272	1	0	0	7.63942	15.9921	APOE
Hemiparesis (HP:0001269)	41640	0.123272	1	0	0	7.63942	15.9921	PRNP
Xanthomatosis (HP:0000991)	41640	0.123272	1	0	0	7.63942	15.9921	APOE
Abnormality of the calcaneus (HP:0008364)	41640	0.123272	1	0	0	7.63942	15.9921	HDAC6
Abnormality of the vocal cords (HP:0008777)	41640	0.123272	1	0	0	7.63942	15.9921	DCTN1
Dysautonomia (HP:0002459)	41640	0.123272	1	0	0	7.63942	15.9921	PRNP
Amblyopia (HP:0000646)	41640	0.123272	1	0	0	7.63942	15.9921	TUBB3
Cerebral palsy (HP:0100021)	41640	0.123272	1	0	0	7.63942	15.9921	IDH1
Myoclonus (HP:0001336)	24504	0.129876	1	0	0	3.19259	6.51663	PRNP;PSAP
Abnormality of the diencephalon (HP:0010662)	42005	0.131475	1	0	0	7.13012	14.4666	CLIP2
Abnormality of glutamine family amino acid metabolism (HP:0010902)	42005	0.131475	1	0	0	7.13012	14.4666	ALDH4A1
Hip dysplasia (HP:0001385)	42005	0.131475	1	0	0	7.13012	14.4666	BICD2
Polygenic inheritance (HP:0010982)	42005	0.131475	1	0	0	7.13012	14.4666	CST3
Hip contracture (HP:0003273)	42370	0.139602	1	0	0	6.68449	13.1615	BICD2
Abnormal cartilage morphology (HP:0002763)	42370	0.139602	1	0	0	6.68449	13.1615	IDH1
Neoplasm of the adrenal gland (HP:0100631)	42370	0.139602	1	0	0	6.68449	13.1615	IDH1
Absence seizures (HP:0002121)	42370	0.139602	1	0	0	6.68449	13.1615	PCDH19
Visceral angiomatosis (HP:0100761)	42370	0.139602	1	0	0	6.68449	13.1615	IDH1
Myoglobinuria (HP:0002913)	42370	0.139602	1	0	0	6.68449	13.1615	HADHB
Retinopathy (HP:0000488)	25965	0.142585	1	0	0	3.01273	5.86824	HADHB;APOE
Aggressive behavior (HP:0000718)	26330	0.145803	1	0	0	2.97089	5.72044	PRNP;PCDH19
Platyspondyly (HP:0000926)	26330	0.145803	1	0	0	2.97089	5.72044	IDH1;HDAC6
Inappropriate behavior (HP:0000719)	42736	0.147653	1	0	0	6.29129	12.0345	DCTN1
Athetosis (HP:0002305)	42736	0.147653	1	0	0	6.29129	12.0345	AUH
Hemangiomatosis (HP:0007461)	42736	0.147653	1	0	0	6.29129	12.0345	IDH1
Lower limb asymmetry (HP:0100559)	42736	0.147653	1	0	0	6.29129	12.0345	IDH1
Short humerus (HP:0005792)	42736	0.147653	1	0	0	6.29129	12.0345	GNPAT
Hypercholesterolemia (HP:0003124)	42736	0.147653	1	0	0	6.29129	12.0345	APOE
Increased CSF protein (HP:0002922)	42736	0.147653	1	0	0	6.29129	12.0345	PSAP
Rhabdomyolysis (HP:0003201)	42736	0.147653	1	0	0	6.29129	12.0345	HADHB
Hypermetropia (HP:0000540)	26696	0.149036	1	0	0	2.93019	5.57782	CLIP2;HARS
Neonatal hypotonia (HP:0001319)	27426	0.155544	1	0	0	2.85205	5.30717	AP4B1;DECR1
Thin ribs (HP:0000883)	43101	0.155629	1	0	0	5.94177	11.0534	HDAC6
Acute necrotizing encephalopathy (HP:0006965)	43101	0.155629	1	0	0	5.94177	11.0534	NDUFS1
Genu recurvatum (HP:0002816)	43101	0.155629	1	0	0	5.94177	11.0534	AP4B1
Abnormality of serine family amino acid metabolism (HP:0010894)	43101	0.155629	1	0	0	5.94177	11.0534	ALDH4A1
Abnormality of glycine metabolism (HP:0010895)	43101	0.155629	1	0	0	5.94177	11.0534	ALDH4A1
Prolonged QT interval (HP:0001657)	43101	0.155629	1	0	0	5.94177	11.0534	ANK2
Abnormality of aspartate family amino acid metabolism (HP:0010899)	43101	0.155629	1	0	0	5.94177	11.0534	DECR1
Abnormality of the vertebral endplates (HP:0005106)	43101	0.155629	1	0	0	5.94177	11.0534	GNPAT
Hypoventilation (HP:0002791)	43101	0.155629	1	0	0	5.94177	11.0534	DCTN1
Exotropia (HP:0000577)	43101	0.155629	1	0	0	5.94177	11.0534	TUBB3
Delusions (HP:0000746)	43101	0.155629	1	0	0	5.94177	11.0534	PRNP
Hypoplastic iliac wings (HP:0002866)	43101	0.155629	1	0	0	5.94177	11.0534	HDAC6
Aplasia/hypoplasia of the humerus (HP:0006507)	43101	0.155629	1	0	0	5.94177	11.0534	GNPAT
Blindness (HP:0000618)	28157	0.162106	1	0	0	2.77797	5.05454	OAT;NDUFS1
Bladder diverticulum (HP:0000015)	43466	0.163531	1	0	0	5.62905	10.1928	CLIP2
Bowel diverticulosis (HP:0005222)	43466	0.163531	1	0	0	5.62905	10.1928	CLIP2
Exostoses (HP:0100777)	43466	0.163531	1	0	0	5.62905	10.1928	IDH1
Granulocytopenia (HP:0001913)	43466	0.163531	1	0	0	5.62905	10.1928	AK2
Complete atrioventricular canal defect (HP:0001674)	43466	0.163531	1	0	0	5.62905	10.1928	CHL1
Long philtrum (HP:0000343)	3/152	0.170431	1	0	0	2.11089	3.73507	CLIP2;CHL1;UBA1
Bradycardia (HP:0001662)	43831	0.17136	1	0	0	5.34759	9.43311	ANK2
Restlessness (HP:0000711)	43831	0.17136	1	0	0	5.34759	9.43311	PRNP
Horizontal nystagmus (HP:0000666)	43831	0.17136	1	0	0	5.34759	9.43311	HARS
Cystic liver disease (HP:0006706)	43831	0.17136	1	0	0	5.34759	9.43311	SEC63
Abnormal mitochondria in muscle tissue (HP:0008316)	43831	0.17136	1	0	0	5.34759	9.43311	NDUFS1
Abnormality of the musculature of the hand (HP:0001421)	43831	0.17136	1	0	0	5.34759	9.43311	DCTN1
Mediastinal lymphadenopathy (HP:0100721)	43831	0.17136	1	0	0	5.34759	9.43311	APOE
Absent hair (HP:0002298)	43831	0.17136	1	0	0	5.34759	9.43311	APOE
Progressive macrocephaly (HP:0004481)	44197	0.179115	1	0	0	5.09295	8.75848	NDUFS1
Progressive neurologic deterioration (HP:0002344)	44197	0.179115	1	0	0	5.09295	8.75848	ITM2B
Limb-girdle muscle weakness (HP:0003325)	44197	0.179115	1	0	0	5.09295	8.75848	DNAJB6
Syncope (HP:0001279)	44197	0.179115	1	0	0	5.09295	8.75848	ANK2
Increased nuchal translucency (HP:0010880)	44197	0.179115	1	0	0	5.09295	8.75848	CLIP2
Delayed gross motor development (HP:0002194)	44197	0.179115	1	0	0	5.09295	8.75848	HARS
Dialeptic seizures (HP:0011146)	44197	0.179115	1	0	0	5.09295	8.75848	PCDH19
Intellectual disability, moderate (HP:0002342)	44562	0.186798	1	0	0	4.86145	8.15617	TUBB3
Small hand (HP:0200055)	44562	0.186798	1	0	0	4.86145	8.15617	NGLY1
Impaired smooth pursuit (HP:0007772)	44562	0.186798	1	0	0	4.86145	8.15617	PRNP
Cavernous hemangioma (HP:0001048)	44562	0.186798	1	0	0	4.86145	8.15617	IDH1
Proximal placement of thumb (HP:0009623)	44562	0.186798	1	0	0	4.86145	8.15617	UBA1
Abnormality of T cell physiology (HP:0011840)	44562	0.186798	1	0	0	4.86145	8.15617	AK2
Acute encephalopathy (HP:0006846)	44562	0.186798	1	0	0	4.86145	8.15617	NDUFS1
Intention tremor (HP:0002080)	44562	0.186798	1	0	0	4.86145	8.15617	ITM2B
Limited hip movement (HP:0008800)	44562	0.186798	1	0	0	4.86145	8.15617	BICD2
Wide mouth (HP:0000154)	31444	0.192186	1	0	0	2.48725	4.1022	CLIP2;HDAC6
Scapular winging (HP:0003691)	44927	0.19441	1	0	0	4.65008	7.61583	BICD2
Megalocornea (HP:0000485)	44927	0.19441	1	0	0	4.65008	7.61583	CLIP2
Status epilepticus (HP:0002133)	44927	0.19441	1	0	0	4.65008	7.61583	PCDH19
Blepharitis (HP:0000498)	44927	0.19441	1	0	0	4.65008	7.61583	APOE
Bowel incontinence (HP:0002607)	44927	0.19441	1	0	0	4.65008	7.61583	PLP1
Death in childhood (HP:0003819)	44927	0.19441	1	0	0	4.65008	7.61583	PSAP
Focal seizures (HP:0007359)	44927	0.19441	1	0	0	4.65008	7.61583	PCDH19
Hepatomegaly (HP:0002240)	5/329	0.195595	1	0	0	1.62541	2.65219	AUH;GAA;PSAP;APOE;SEC63
Abnormal large intestine physiology (HP:0012700)	45292	0.201951	1	0	0	4.45633	7.12892	PLP1
Unsteady gait (HP:0002317)	45292	0.201951	1	0	0	4.45633	7.12892	PRNP
Deviation of the thumb (HP:0009603)	45292	0.201951	1	0	0	4.45633	7.12892	UBA1
External ophthalmoplegia (HP:0000544)	45292	0.201951	1	0	0	4.45633	7.12892	TUBB3
Severe muscular hypotonia (HP:0006829)	45292	0.201951	1	0	0	4.45633	7.12892	UBA1
Atrioventricular canal defect (HP:0006695)	45292	0.201951	1	0	0	4.45633	7.12892	CHL1
Abnormal autonomic nervous system physiology (HP:0012332)	45292	0.201951	1	0	0	4.45633	7.12892	PRNP
Hepatosplenomegaly (HP:0001433)	45658	0.209422	1	0	0	4.27807	6.68836	PSAP
Onion bulb formation (HP:0003383)	45658	0.209422	1	0	0	4.27807	6.68836	ARHGEF10
Knee flexion contracture (HP:0006380)	45658	0.209422	1	0	0	4.27807	6.68836	BICD2
Decreased skull ossification (HP:0004331)	45658	0.209422	1	0	0	4.27807	6.68836	HDAC6
Ptosis (HP:0000508)	5/338	0.210365	1	0	0	1.58213	2.4664	TUBB3;FLRT3;CHL1;UBA1;NDUFS1
Infantile onset (HP:0003593)	4/254	0.214584	1	0	0	1.68428	2.5922	AUH;PSAP;PLP1;PCDH19
Generalized myoclonic seizures (HP:0002123)	46388	0.224155	1	0	0	3.96118	5.92361	PCDH19
Macular degeneration (HP:0000608)	46388	0.224155	1	0	0	3.96118	5.92361	CST3
Abnormality involving the epiphyses of the upper limbs (HP:0003839)	46388	0.224155	1	0	0	3.96118	5.92361	GNPAT
Abnormality of skull ossification (HP:0002703)	46753	0.231419	1	0	0	3.81971	5.59024	HDAC6
Multifactorial inheritance (HP:0001426)	46753	0.231419	1	0	0	3.81971	5.59024	CST3
Lissencephaly (HP:0001339)	46753	0.231419	1	0	0	3.81971	5.59024	KIF2A
Abnormality of the carotid arteries (HP:0005344)	46753	0.231419	1	0	0	3.81971	5.59024	CLIP2
Patellar dislocation (HP:0002999)	46753	0.231419	1	0	0	3.81971	5.59024	CLIP2
Morphological abnormality of the pyramidal tract (HP:0002062)	46753	0.231419	1	0	0	3.81971	5.59024	PLP1
Abnormality of serum amino acid levels (HP:0003112)	46753	0.231419	1	0	0	3.81971	5.59024	DECR1
Aplasia/Hypoplasia of the thymus (HP:0010515)	47119	0.238615	1	0	0	3.688	5.28454	AK2
Cerebral edema (HP:0002181)	47119	0.238615	1	0	0	3.688	5.28454	NDUFS1
Hypercalcemia (HP:0003072)	47119	0.238615	1	0	0	3.688	5.28454	CLIP2
Abnormality of ocular smooth pursuit (HP:0000617)	47119	0.238615	1	0	0	3.688	5.28454	PRNP
Pulmonary infiltrates (HP:0002113)	47119	0.238615	1	0	0	3.688	5.28454	APOE
Generalized tonic-clonic seizures (HP:0002069)	47119	0.238615	1	0	0	3.688	5.28454	PCDH19
Spastic gait (HP:0002064)	47119	0.238615	1	0	0	3.688	5.28454	PLP1
Breast aplasia (HP:0100783)	10959	0.245745	1	0	0	3.56506	5.00343	FLRT3
Hypertriglyceridemia (HP:0002155)	10959	0.245745	1	0	0	3.56506	5.00343	APOE
Generalized muscle weakness (HP:0003324)	10959	0.245745	1	0	0	3.56506	5.00343	HADHB
Arnold-Chiari malformation (HP:0002308)	10959	0.245745	1	0	0	3.56506	5.00343	CLIP2
Posterior embryotoxon (HP:0000627)	10959	0.245745	1	0	0	3.56506	5.00343	CLIP2
Limb ataxia (HP:0002070)	10959	0.245745	1	0	0	3.56506	5.00343	PRNP
Spastic paraplegia (HP:0001258)	11324	0.252808	1	0	0	3.45006	4.74427	PLP1
Elevated alkaline phosphatase (HP:0003155)	11324	0.252808	1	0	0	3.45006	4.74427	SEC63
Prenatal maternal abnormality (HP:0002686)	11324	0.252808	1	0	0	3.45006	4.74427	HADHB
Hypoplastic ilia (HP:0000946)	11324	0.252808	1	0	0	3.45006	4.74427	HDAC6
Cellular immunodeficiency (HP:0005374)	11324	0.252808	1	0	0	3.45006	4.74427	AK2
Abnormality of the line of Schwalbe (HP:0008048)	11324	0.252808	1	0	0	3.45006	4.74427	CLIP2
Blepharophimosis (HP:0000581)	2/104	0.254001	1	0	0	2.05677	2.81863	CLIP2;CHL1
Macrotia (HP:0000400)	2/105	0.257465	1	0	0	2.03718	2.76419	CLIP2;UBA1
Pes planus (HP:0001763)	2/105	0.257465	1	0	0	2.03718	2.76419	CLIP2;AP4B1
Autosomal recessive inheritance (HP:0000007)	19/1722	0.257871	1	0	0	1.18007	1.59935	C1QB;C1QA;OAT;GAA;NGLY1;ATP5A1;HTRA1;AK2;AP4B1;ACACA;HADHB;ALDH4A1;GNPAT;AUH;PSAP;NDUFS1;APOE;HARS;DECR1
Erectile abnormalities (HP:0100639)	11689	0.259805	1	0	0	3.34225	4.50476	FLRT3
Hallux valgus (HP:0001822)	11689	0.259805	1	0	0	3.34225	4.50476	CLIP2
Atrial fibrillation (HP:0005110)	11689	0.259805	1	0	0	3.34225	4.50476	ANK2
Hypoplasia of the brainstem (HP:0002365)	11689	0.259805	1	0	0	3.34225	4.50476	TUBB3
Abnormality of the gastric mucosa (HP:0004295)	11689	0.259805	1	0	0	3.34225	4.50476	CLIP2
Aplasia/Hypoplasia of the brainstem (HP:0007362)	11689	0.259805	1	0	0	3.34225	4.50476	TUBB3
Abdominal distention (HP:0003270)	12055	0.266737	1	0	0	3.24097	4.28292	SEC63
Aplasia/Hypoplasia of the breasts (HP:0010311)	12055	0.266737	1	0	0	3.24097	4.28292	FLRT3
Hypoplastic toenails (HP:0001800)	12055	0.266737	1	0	0	3.24097	4.28292	CLIP2
Abnormality of the wing of the ilium (HP:0011867)	12055	0.266737	1	0	0	3.24097	4.28292	HDAC6
High forehead (HP:0000348)	2/108	0.267859	1	0	0	1.98059	2.60902	GNPAT;CLIP2
Muscular dystrophy (HP:0003560)	12420	0.273604	1	0	0	3.14564	4.07699	DNAJB6
Abnormality of alkaline phosphatase activity (HP:0004379)	12420	0.273604	1	0	0	3.14564	4.07699	SEC63
Paraplegia (HP:0010550)	12420	0.273604	1	0	0	3.14564	4.07699	PLP1
Hypotension (HP:0002615)	12420	0.273604	1	0	0	3.14564	4.07699	DCTN1
Lymphopenia (HP:0001888)	12420	0.273604	1	0	0	3.14564	4.07699	AK2
Hyperammonemia (HP:0001987)	12420	0.273604	1	0	0	3.14564	4.07699	HADHB
Deviation of the hallux (HP:0010051)	12420	0.273604	1	0	0	3.14564	4.07699	CLIP2
Lactic acidosis (HP:0003128)	2/110	0.274789	1	0	0	1.94458	2.51191	HADHB;NDUFS1
X-linked recessive inheritance (HP:0001419)	2/111	0.278253	1	0	0	1.92706	2.46515	PLP1;UBA1
Periorbital edema (HP:0100539)	12785	0.280407	1	0	0	3.05577	3.88545	CLIP2
Thickened nuchal skin fold (HP:0000474)	12785	0.280407	1	0	0	3.05577	3.88545	UBA1
Abnormal enzyme/coenzyme activity (HP:0012379)	12785	0.280407	1	0	0	3.05577	3.88545	SEC63
Elevated hepatic transaminases (HP:0002910)	2/112	0.281716	1	0	0	1.90985	2.41951	HADHB;NGLY1
Obsessive-compulsive behavior (HP:0000722)	13150	0.287147	1	0	0	2.97089	3.70695	CLIP2
Hyperbilirubinemia (HP:0002904)	13150	0.287147	1	0	0	2.97089	3.70695	SEC63
Ventricular arrhythmia (HP:0004308)	13150	0.287147	1	0	0	2.97089	3.70695	GAA
Abnormality of the thymus (HP:0000777)	13150	0.287147	1	0	0	2.97089	3.70695	AK2
Facial edema (HP:0000282)	13150	0.287147	1	0	0	2.97089	3.70695	CLIP2
Abnormality of T cells (HP:0002843)	13150	0.287147	1	0	0	2.97089	3.70695	AK2
Mask-like facies (HP:0000298)	13150	0.287147	1	0	0	2.97089	3.70695	DCTN1
Proteinuria (HP:0000093)	2/115	0.292095	1	0	0	1.86003	2.2891	CLIP2;APOE
Recurrent fractures (HP:0002757)	2/115	0.292095	1	0	0	1.86003	2.2891	FLRT3;IDH1
Nephrocalcinosis (HP:0000121)	13516	0.293824	1	0	0	2.89059	3.54032	CLIP2
Abnormality of the humerus (HP:0003063)	13516	0.293824	1	0	0	2.89059	3.54032	GNPAT
Anxiety (HP:0000739)	13516	0.293824	1	0	0	2.89059	3.54032	PRNP
Abnormality of the basal ganglia (HP:0002134)	13881	0.300439	1	0	0	2.81452	3.38449	PRNP
Delayed myelination (HP:0012448)	13881	0.300439	1	0	0	2.81452	3.38449	NGLY1
Pachygyria (HP:0001302)	13881	0.300439	1	0	0	2.81452	3.38449	KIF2A
Abnormality of the upper arm (HP:0001454)	13881	0.300439	1	0	0	2.81452	3.38449	GNPAT
Skin ulcer (HP:0200042)	2/118	0.302455	1	0	0	1.81274	2.16772	IDH1;AK2
Thrombophlebitis (HP:0004418)	14246	0.306993	1	0	0	2.74236	3.23853	IDH1
Abnormality of cells of the lymphoid lineage (HP:0012140)	14246	0.306993	1	0	0	2.74236	3.23853	AK2
Choreoathetosis (HP:0001266)	14246	0.306993	1	0	0	2.74236	3.23853	PLP1
Open mouth (HP:0000194)	14246	0.306993	1	0	0	2.74236	3.23853	UBA1
Camptodactyly of finger (HP:0100490)	2/121	0.31279	1	0	0	1.7678	2.05458	TUBB3;UBA1
Macroglossia (HP:0000158)	14611	0.313485	1	0	0	2.6738	3.10161	GAA
Hypercalciuria (HP:0002150)	14611	0.313485	1	0	0	2.6738	3.10161	CLIP2
Polyneuropathy (HP:0001271)	14611	0.313485	1	0	0	2.6738	3.10161	PSAP
Pointed chin (HP:0000307)	14611	0.313485	1	0	0	2.6738	3.10161	CLIP2
Bone pain (HP:0002653)	14977	0.319917	1	0	0	2.60858	2.97299	IDH1
Abnormality of the endocardium (HP:0004306)	14977	0.319917	1	0	0	2.60858	2.97299	CLIP2
Childhood onset (HP:0011463)	14977	0.319917	1	0	0	2.60858	2.97299	PRNP
Goiter (HP:0000853)	15342	0.326289	1	0	0	2.54647	2.85198	IDH1
Abdominal pain (HP:0002027)	2/125	0.326517	1	0	0	1.71123	1.91533	CLIP2;SEC63
Emotional lability (HP:0000712)	15707	0.332601	1	0	0	2.48725	2.738	PRNP
Congestive heart failure (HP:0001635)	2/128	0.336766	1	0	0	1.67112	1.8188	HADHB;CLIP2
Spina bifida occulta (HP:0003298)	16072	0.338855	1	0	0	2.43072	2.63049	CLIP2
Pulmonary embolism (HP:0002204)	16072	0.338855	1	0	0	2.43072	2.63049	PLP1
Pes cavus (HP:0001761)	2/129	0.340172	1	0	0	1.65817	1.78801	FLRT3;PLP1
Mitochondrial inheritance (HP:0001427)	16438	0.34505	1	0	0	2.37671	2.52897	NDUFS1
Death in infancy (HP:0001522)	16438	0.34505	1	0	0	2.37671	2.52897	PSAP
Radioulnar synostosis (HP:0002974)	16803	0.351188	1	0	0	2.32504	2.433	CLIP2
Polymicrogyria (HP:0002126)	16803	0.351188	1	0	0	2.32504	2.433	TUBB3
Ovarian neoplasm (HP:0100615)	16803	0.351188	1	0	0	2.32504	2.433	IDH1
Specific learning disability (HP:0001328)	17168	0.357268	1	0	0	2.27557	2.34218	TUBB3
Increased CSF lactate (HP:0002490)	17168	0.357268	1	0	0	2.27557	2.34218	NDUFS1
Abnormality of the fingernails (HP:0001231)	2/135	0.360491	1	0	0	1.58447	1.61662	CLIP2;UBA1
Cerebellar atrophy (HP:0001272)	2/135	0.360491	1	0	0	1.58447	1.61662	PRNP;NDUFS1
Intrauterine growth retardation (HP:0001511)	3/232	0.369478	1	0	0	1.383	1.377	KIF2A;CHL1;HDAC6
Rocker bottom foot (HP:0001838)	18264	0.375171	1	0	0	2.13904	2.09705	FLRT3
Sepsis (HP:0100806)	18264	0.375171	1	0	0	2.13904	2.09705	AK2
Downturned corners of mouth (HP:0002714)	18264	0.375171	1	0	0	2.13904	2.09705	CHL1
Pulmonary hypoplasia (HP:0002089)	18629	0.381028	1	0	0	2.0971	2.02345	ATP5A1
Glomerulopathy (HP:0100820)	18994	0.38683	1	0	0	2.05677	1.95346	APOE
Gynecomastia (HP:0000771)	18994	0.38683	1	0	0	2.05677	1.95346	FLRT3
Splenomegaly (HP:0001744)	3/239	0.387216	1	0	0	1.34249	1.27372	GAA;PSAP;APOE
Variable expressivity (HP:0003828)	2/144	0.390522	1	0	0	1.48544	1.39672	PSAP;BICD2
Narrow face (HP:0000275)	19360	0.392578	1	0	0	2.01796	1.88683	CLIP2
Muscular hypotonia of the trunk (HP:0008936)	19360	0.392578	1	0	0	2.01796	1.88683	TUBB3
Short nose (HP:0003196)	2/146	0.397112	1	0	0	1.46509	1.35307	UBA1;HDAC6
Leukopenia (HP:0001882)	19725	0.398273	1	0	0	1.98059	1.82337	AK2
Ascites (HP:0001541)	20455	0.409503	1	0	0	1.90985	1.70514	SEC63
Dehydration (HP:0001944)	20455	0.409503	1	0	0	1.90985	1.70514	AK2
Umbilical hernia (HP:0001537)	2/151	0.413443	1	0	0	1.41658	1.25118	CLIP2;CHL1
Exercise intolerance (HP:0003546)	20821	0.415039	1	0	0	1.87635	1.65003	NDUFS1
Skin rash (HP:0000988)	21186	0.420524	1	0	0	1.844	1.59737	AK2
Intellectual disability, severe (HP:0010864)	21551	0.425958	1	0	0	1.81274	1.54702	AP4B1
Primary amenorrhea (HP:0000786)	21551	0.425958	1	0	0	1.81274	1.54702	FLRT3
Small for gestational age (HP:0001518)	21916	0.431341	1	0	0	1.78253	1.49885	HADHB
Metabolic acidosis (HP:0001942)	22282	0.436674	1	0	0	1.75331	1.45274	AUH
Short foot (HP:0001773)	23012	0.447191	1	0	0	1.69765	1.36621	NGLY1
Cerebral cortical atrophy (HP:0002120)	2/163	0.45171	1	0	0	1.31229	1.0429	CLIP2;HTT
Short philtrum (HP:0000322)	23377	0.452377	1	0	0	1.67112	1.3256	HDAC6
Arthrogryposis multiplex congenita (HP:0002804)	23743	0.457513	1	0	0	1.64541	1.28663	UBA1
Dilated cardiomyopathy (HP:0001644)	23743	0.457513	1	0	0	1.64541	1.28663	HADHB
Delayed skeletal maturation (HP:0002750)	2/165	0.457952	1	0	0	1.29639	1.01247	CLIP2;FLRT3
Tracheoesophageal fistula (HP:0002575)	24108	0.462602	1	0	0	1.62048	1.24921	CLIP2
Astigmatism (HP:0000483)	24108	0.462602	1	0	0	1.62048	1.24921	HARS
Triangular face (HP:0000325)	24108	0.462602	1	0	0	1.62048	1.24921	CHL1
Cheekbone underdevelopment (HP:0010669)	24108	0.462602	1	0	0	1.62048	1.24921	CLIP2
Nephrolithiasis (HP:0000787)	24108	0.462602	1	0	0	1.62048	1.24921	CLIP2
Vesicoureteral reflux (HP:0000076)	24838	0.472638	1	0	0	1.57282	1.17871	CLIP2
Constipation (HP:0002019)	2/170	0.473375	1	0	0	1.25826	0.94101	CLIP2;PRNP
Cryptorchidism (HP:0000028)	4/379	0.474403	1	0	0	1.12878	0.841729	CLIP2;FLRT3;CHL1;UBA1
Low-set, posteriorly rotated ears (HP:0000368)	3/276	0.478381	1	0	0	1.16252	0.857181	CLIP2;CHL1;HDAC6
Gingival overgrowth (HP:0000212)	25569	0.482487	1	0	0	1.52788	1.11352	CLIP2
Polycystic ovaries (HP:0000147)	25934	0.487342	1	0	0	1.50636	1.08276	CLIP2
Microdontia (HP:0000691)	26299	0.492153	1	0	0	1.48544	1.05313	CLIP2
Paresthesia (HP:0003401)	26665	0.496918	1	0	0	1.46509	1.02458	APP
Narrow chest (HP:0000774)	26665	0.496918	1	0	0	1.46509	1.02458	UBA1
Increased serum lactate (HP:0002151)	26665	0.496918	1	0	0	1.46509	1.02458	ACAT2
Everted lower lip vermilion (HP:0000232)	27030	0.501639	1	0	0	1.4453	0.997072	CLIP2
Genu valgum (HP:0002857)	27395	0.506316	1	0	0	1.42602	0.970543	CLIP2
Short neck (HP:0000470)	2/182	0.509292	1	0	0	1.1753	0.793012	CHL1;UBA1
Broad forehead (HP:0000337)	28126	0.51554	1	0	0	1.38899	0.92026	CLIP2
Osteoporosis (HP:0000939)	28491	0.520087	1	0	0	1.37118	0.89642	FLRT3
Depressed nasal ridge (HP:0000457)	28856	0.524592	1	0	0	1.35382	0.873398	HDAC6
Tetralogy of Fallot (HP:0001636)	29221	0.529054	1	0	0	1.3369	0.851155	CLIP2
Recurrent urinary tract infections (HP:0000010)	29587	0.533475	1	0	0	1.32039	0.829659	CLIP2
Lethargy (HP:0001254)	29587	0.533475	1	0	0	1.32039	0.829659	NDUFS1
Dental malocclusion (HP:0000689)	29587	0.533475	1	0	0	1.32039	0.829659	CLIP2
High palate (HP:0000218)	2/191	0.535165	1	0	0	1.11991	0.700148	GNPAT;AP4B1
Inguinal hernia (HP:0000023)	29952	0.537855	1	0	0	1.30429	0.808877	UBA1
Postaxial hand polydactyly (HP:0001162)	29952	0.537855	1	0	0	1.30429	0.808877	CHL1
Clinodactyly of the 5th finger (HP:0004209)	2/192	0.537982	1	0	0	1.11408	0.690653	CLIP2;CHL1
Telecanthus (HP:0000506)	30317	0.542194	1	0	0	1.28858	0.788779	CHL1
Hypospadias (HP:0000047)	30682	0.546492	1	0	0	1.27324	0.769334	UBA1
Single transverse palmar crease (HP:0000954)	31778	0.559148	1	0	0	1.22933	0.714662	UBA1
Micromelia (HP:0002983)	31778	0.559148	1	0	0	1.22933	0.714662	IDH1
Juvenile onset (HP:0003621)	32143	0.563288	1	0	0	1.21536	0.697575	PLP1
Hyperhidrosis (HP:0000975)	32143	0.563288	1	0	0	1.21536	0.697575	PRNP
Attention deficit hyperactivity disorder (HP:0007018)	32143	0.563288	1	0	0	1.21536	0.697575	CLIP2
Micropenis (HP:0000054)	35065	0.595045	1	0	0	1.11408	0.57834	UBA1
Thick lower lip vermilion (HP:0000179)	35431	0.59885	1	0	0	1.1026	0.565351	CLIP2
Wide nasal bridge (HP:0000431)	2/217	0.604552	1	0	0	0.985732	0.496087	GNPAT;AP4B1
Migraine (HP:0002076)	1/105	0.628034	1	0	0	1.01859	0.473808	APP
Radial deviation of finger (HP:0009466)	2/229	0.633847	1	0	0	0.934077	0.42589	CLIP2;CHL1
Vomiting (HP:0002013)	1/108	0.638425	1	0	0	0.990295	0.444397	NDUFS1
Arthralgia (HP:0002829)	1/108	0.638425	1	0	0	0.990295	0.444397	CLIP2
Autism (HP:0000717)	1/109	0.641824	1	0	0	0.98121	0.435109	CLIP2
Dolichocephaly (HP:0000268)	1/109	0.641824	1	0	0	0.98121	0.435109	UBA1
Epicanthus (HP:0000286)	2/233	0.643231	1	0	0	0.918042	0.405088	CLIP2;CHL1
Type II diabetes mellitus (HP:0005978)	1/112	0.651831	1	0	0	0.954927	0.40868	CLIP2
Carious teeth (HP:0000670)	1/119	0.674114	1	0	0	0.898755	0.354429	CLIP2
Hypothyroidism (HP:0000821)	1/120	0.677179	1	0	0	0.891266	0.347432	CLIP2
Optic atrophy (HP:0000648)	3/374	0.682489	1	0	0	0.857903	0.327726	AUH;PSAP;PLP1
Patent ductus arteriosus (HP:0001643)	1/125	0.692081	1	0	0	0.855615	0.314911	CLIP2
Coarse facial features (HP:0000280)	1/129	0.703508	1	0	0	0.829084	0.291569	CLIP2
Talipes equinovarus (HP:0001762)	1/129	0.703508	1	0	0	0.829084	0.291569	BICD2
Pectus excavatum (HP:0000767)	1/135	0.719862	1	0	0	0.792236	0.260405	CLIP2
Opacification of the corneal stroma (HP:0007759)	1/137	0.725111	1	0	0	0.780671	0.250931	CLIP2
Photophobia (HP:0000613)	1/147	0.749927	1	0	0	0.727564	0.209378	HARS
Heterogeneous (HP:0001425)	1/149	0.754616	1	0	0	0.717798	0.202094	APP
Ventricular septal defect (HP:0001629)	1/176	0.809984	1	0	0	0.607681	0.128063	CLIP2
Hydrocephalus (HP:0000238)	1/191	0.835173	1	0	0	0.559957	0.100857	HDAC6
Brachydactyly syndrome (HP:0001156)	1/192	0.836729	1	0	0	0.557041	0.0992951	HDAC6
Frontal bossing (HP:0002007)	1/213	0.866231	1	0	0	0.502121	0.0721065	HDAC6
Depressed nasal bridge (HP:0005280)	1/228	0.883995	1	0	0	0.469087	0.0578402	GNPAT
Hypertelorism (HP:0000316)	1/328	0.955255	1	0	0	0.326073	0.0149266	CHL1

## Sheet: All proteins_BP+CC+MFclustering
Functional annotation clustering - GO:Biological Process + GO: Cellular Compartment + GO: Molecular Function; Classification Stringency: Medium
Annotation Cluster 1	Enrichment Score: 5.063667003047106
Category	Term	Count	%	PValue	Genes	List Total	Pop Hits	Pop Total	Fold Enrichment	Bonferroni	Benjamini	FDR
GOTERM_CC_DIRECT	GO:0045202~synapse	21	11.3514	2.60735e-08	ACHE, CLCN3, SPARCL1, PSD3, PCDH8, SLC6A17, NRN1, PTPRN, NRCAM, TPRGL, GRM2, GRIN2B, ANK2, CHRM1, LRRTM1, SV2B, MAPK8IP1, SNAP23, SEZ6, SNAP25, USP14	176	505	19662	4.64561	7.3527e-06	2.45091e-06	3.45132e-05
GOTERM_CC_DIRECT	GO:0030054~cell junction	21	11.3514	6.50738e-06	FLRT3, ACHE, PANX1, ARHGEF7, PSD3, PCDH8, CLDN11, GID8, SLC6A17, NRN1, PTPRN, TPRGL, GRM2, GRIN2B, ANK2, CHRM1, LRRTM1, SV2B, SNAP23, SEZ6, SNAP25	176	718	19662	3.26746	0.00183341	0.000203878	0.0086134
GOTERM_CC_DIRECT	GO:0045211~postsynaptic membrane	8	4.32432	0.00379659	ACHE, GRM2, ANK2, GRIN2B, CHRM1, LRRTM1, PSD3, PCDH8	176	222	19662	4.0258	0.657908	0.0329655	4.9104
Annotation Cluster 2	Enrichment Score: 1.9639080103941147
Category	Term	Count	%	PValue	Genes	List Total	Pop Hits	Pop Total	Fold Enrichment	Bonferroni	Benjamini	FDR
GOTERM_CC_DIRECT	GO:0030136~clathrin-coated vesicle	5	2.7027	0.00188486	VPS18, HTT, AAK1, SORT1, VPS16	176	59	19662	9.46745	0.41259	0.0181787	2.46639
GOTERM_BP_DIRECT	GO:0008333~endosome to lysosome transport	4	2.16216	0.00554111	VPS18, SORT1, VPS16, VPS39	168	39	18082	11.0391	0.997324	0.34498	8.47028
GOTERM_CC_DIRECT	GO:0005770~late endosome	6	3.24324	0.00637551	CLCN3, VPS18, HTT, APOE, VPS16, SRC	176	131	19662	5.11676	0.835303	0.0475782	8.11772
GOTERM_CC_DIRECT	GO:0031902~late endosome membrane	4	2.16216	0.0438972	CLCN3, VPS18, VPS16, VPS39	176	88	19662	5.078	0.999997	0.219807	44.7997
GOTERM_CC_DIRECT	GO:0005769~early endosome	6	3.24324	0.0518361	CLCN3, VPS18, TRIM3, APOE, SORT1, VPS16	176	226	19662	2.96591	1	0.242679	50.5679
Annotation Cluster 3	Enrichment Score: 1.937308342007017
Category	Term	Count	%	PValue	Genes	List Total	Pop Hits	Pop Total	Fold Enrichment	Bonferroni	Benjamini	FDR
GOTERM_BP_DIRECT	GO:0006914~autophagy	7	3.78378	0.00206442	GABARAPL2, VPS18, VPS16, UBQLN2, WIPI2, VPS39, SIRT2	168	142	18082	5.30575	0.889522	0.167713	3.2381
GOTERM_CC_DIRECT	GO:0030123~AP-3 adaptor complex	3	1.62162	0.0049026	VPS18, VPS16, VPS39	176	12	19662	27.929	0.74991	0.0388243	6.29838
GOTERM_BP_DIRECT	GO:0008333~endosome to lysosome transport	4	2.16216	0.00554111	VPS18, SORT1, VPS16, VPS39	168	39	18082	11.0391	0.997324	0.34498	8.47028
GOTERM_CC_DIRECT	GO:0030897~HOPS complex	3	1.62162	0.00576023	VPS18, VPS16, VPS39	176	13	19662	25.7806	0.80389	0.0442437	7.36174
GOTERM_CC_DIRECT	GO:0031902~late endosome membrane	4	2.16216	0.0438972	CLCN3, VPS18, VPS16, VPS39	176	88	19662	5.078	0.999997	0.219807	44.7997
GOTERM_BP_DIRECT	GO:0006886~intracellular protein transport	5	2.7027	0.167669	VPS18, VPS16, AP4B1, VPS39, HDAC6	168	232	18082	2.31963	1	0.961636	94.6242
Annotation Cluster 4	Enrichment Score: 0.9225651071967619
Category	Term	Count	%	PValue	Genes	List Total	Pop Hits	Pop Total	Fold Enrichment	Bonferroni	Benjamini	FDR
GOTERM_BP_DIRECT	GO:0046426~negative regulation of JAK-STAT cascade	3	1.62162	0.0598393	FLRT3, LRRTM1, RTN4RL2	168	43	18082	7.50914	1	0.783399	62.5758
GOTERM_MF_DIRECT	GO:0004860~protein kinase inhibitor activity	3	1.62162	0.102374	FLRT3, LRRTM1, RTN4RL2	167	57	17446	5.49827	1	0.871526	77.8174
GOTERM_BP_DIRECT	GO:0019221~cytokine-mediated signaling pathway	4	2.16216	0.152155	FLRT3, LRRTM1, RTN4RL2, PTPRN	168	146	18082	2.94879	1	0.959201	92.7856
GOTERM_BP_DIRECT	GO:0006469~negative regulation of protein kinase activity	3	1.62162	0.218917	FLRT3, LRRTM1, RTN4RL2	168	95	18082	3.39887	1	0.982613	98.0464
Annotation Cluster 5	Enrichment Score: 0.8714278947627027
Category	Term	Count	%	PValue	Genes	List Total	Pop Hits	Pop Total	Fold Enrichment	Bonferroni	Benjamini	FDR
GOTERM_BP_DIRECT	GO:0006811~ion transport	11	5.94595	0.0448174	SLC22A17, CLCN3, PANX1, GRIN2B, SCN3B, KCNA4, ATP5A1, ATP6V1G1, SLCO3A1, CLCN6, ATP5J	168	584	18082	2.0273	1	0.75255	51.8265
GOTERM_MF_DIRECT	GO:0005216~ion channel activity	4	2.16216	0.219603	CLCN3, GRIN2B, KCNA4, CLCN6	167	170	17446	2.45805	1	0.950112	96.8482
GOTERM_BP_DIRECT	GO:0055085~transmembrane transport	6	3.24324	0.246963	SLC22A17, CLCN3, PANX1, KCNA4, SV2B, CLCN6	168	364	18082	1.77414	1	0.989758	98.9088
Annotation Cluster 6	Enrichment Score: 0.7802670265887746
Category	Term	Count	%	PValue	Genes	List Total	Pop Hits	Pop Total	Fold Enrichment	Bonferroni	Benjamini	FDR
GOTERM_MF_DIRECT	GO:0005089~Rho guanyl-nucleotide exchange factor activity	3	1.62162	0.156512	ARHGEF7, ARHGEF10L, ARHGEF10	167	74	17446	4.23515	1	0.919163	90.682
GOTERM_BP_DIRECT	GO:0035023~regulation of Rho protein signal transduction	3	1.62162	0.158993	ARHGEF7, ARHGEF10L, ARHGEF10	168	77	18082	4.19341	1	0.96077	93.6588
GOTERM_MF_DIRECT	GO:0005085~guanyl-nucleotide exchange factor activity	4	2.16216	0.183346	ARHGEF7, PSD3, ARHGEF10L, ARHGEF10	167	156	17446	2.67864	1	0.932376	94.0633
Annotation Cluster 7	Enrichment Score: 0.4827285915103931
Category	Term	Count	%	PValue	Genes	List Total	Pop Hits	Pop Total	Fold Enrichment	Bonferroni	Benjamini	FDR
GOTERM_BP_DIRECT	GO:0016579~protein deubiquitination	3	1.62162	0.162241	USP19, JOSD2, USP14	168	78	18082	4.13965	1	0.961365	94.0378
GOTERM_MF_DIRECT	GO:0036459~thiol-dependent ubiquitinyl hydrolase activity	3	1.62162	0.166562	USP19, JOSD2, USP14	167	77	17446	4.07015	1	0.925451	92.1162
GOTERM_MF_DIRECT	GO:0004843~thiol-dependent ubiquitin-specific protease activity	3	1.62162	0.180129	USP19, JOSD2, USP14	167	81	17446	3.86915	1	0.934948	93.7287
GOTERM_MF_DIRECT	GO:0008233~peptidase activity	4	2.16216	0.872611	USP19, JOSD2, HTRA1, USP14	167	516	17446	0.809822	1	0.999999	100
GOTERM_BP_DIRECT	GO:0006508~proteolysis	4	2.16216	0.908271	USP19, JOSD2, HTRA1, USP14	168	582	18082	0.739732	1	1	100
Annotation Cluster 8	Enrichment Score: 0.2308633527875779
Category	Term	Count	%	PValue	Genes	List Total	Pop Hits	Pop Total	Fold Enrichment	Bonferroni	Benjamini	FDR
GOTERM_BP_DIRECT	GO:0007067~mitotic nuclear division	5	2.7027	0.253914	MAPRE2, TUBB3, SIRT2, KIF2A, DCTN2	168	277	18082	1.9428	1	0.990537	99.0587
GOTERM_BP_DIRECT	GO:0051301~cell division	3	1.62162	0.8632	MAPRE2, SIRT2, KIF2A	168	374	18082	0.86335	1	1	100
GOTERM_BP_DIRECT	GO:0007049~cell cycle	4	2.16216	0.926001	MAPRE2, SRC, SIRT2, KIF2A	168	614	18082	0.701179	1	1	100

## Sheet: All proteins_BP+CC+MF+KEGG
P<0.005
Annotation Cluster 1	Enrichment Score: 5.063667003047106
Category	Term	Count	%	PValue	Genes	List Total	Pop Hits	Pop Total	Fold Enrichment	Bonferroni	Benjamini	FDR
GOTERM_CC_DIRECT	GO:0045202~synapse	21	11.3514	2.60735e-08	ACHE, CLCN3, SPARCL1, PSD3, PCDH8, SLC6A17, NRN1, PTPRN, NRCAM, TPRGL, GRM2, GRIN2B, ANK2, CHRM1, LRRTM1, SV2B, MAPK8IP1, SNAP23, SEZ6, SNAP25, USP14	176	505	19662	4.64561	7.3527e-06	2.45091e-06	3.45132e-05
GOTERM_CC_DIRECT	GO:0030054~cell junction	21	11.3514	6.50738e-06	FLRT3, ACHE, PANX1, ARHGEF7, PSD3, PCDH8, CLDN11, GID8, SLC6A17, NRN1, PTPRN, TPRGL, GRM2, GRIN2B, ANK2, CHRM1, LRRTM1, SV2B, SNAP23, SEZ6, SNAP25	176	718	19662	3.26746	0.00183341	0.000203878	0.0086134
GOTERM_CC_DIRECT	GO:0045211~postsynaptic membrane	8	4.32432	0.00379659	ACHE, GRM2, ANK2, GRIN2B, CHRM1, LRRTM1, PSD3, PCDH8	176	222	19662	4.0258	0.657908	0.0329655	4.9104
Annotation Cluster 2	Enrichment Score: 2.910456133810278
Category	Term	Count	%	PValue	Genes	List Total	Pop Hits	Pop Total	Fold Enrichment	Bonferroni	Benjamini	FDR
GOTERM_BP_DIRECT	GO:0006635~fatty acid beta-oxidation	6	3.24324	5.1361e-05	ECI1, DECR1, ACAT2, AUH, ACOX3, HADHB	168	44	18082	14.6769	0.0532803	0.0135948	0.0817784
KEGG_PATHWAY	mmu01212:Fatty acid metabolism	5	2.7027	0.00126592	ACACA, FASN, ACAT2, ACOX3, HADHB	73	51	7691	10.329	0.146441	0.0761175	1.45418
GOTERM_BP_DIRECT	GO:0006631~fatty acid metabolic process	7	3.78378	0.00329359	ECI1, ACACA, FASN, DECR1, AACS, ACOX3, HADHB	168	156	18082	4.82959	0.970304	0.237017	5.11914
KEGG_PATHWAY	mmu00071:Fatty acid degradation	4	2.16216	0.0106528	ECI1, ACAT2, ACOX3, HADHB	73	49	7691	8.6005	0.737826	0.199985	11.6489
Annotation Cluster 3	Enrichment Score: 1.9639080103941147
Category	Term	Count	%	PValue	Genes	List Total	Pop Hits	Pop Total	Fold Enrichment	Bonferroni	Benjamini	FDR
GOTERM_CC_DIRECT	GO:0030136~clathrin-coated vesicle	5	2.7027	0.00188486	VPS18, HTT, AAK1, SORT1, VPS16	176	59	19662	9.46745	0.41259	0.0181787	2.46639
GOTERM_BP_DIRECT	GO:0008333~endosome to lysosome transport	4	2.16216	0.00554111	VPS18, SORT1, VPS16, VPS39	168	39	18082	11.0391	0.997324	0.34498	8.47028
GOTERM_CC_DIRECT	GO:0005770~late endosome	6	3.24324	0.00637551	CLCN3, VPS18, HTT, APOE, VPS16, SRC	176	131	19662	5.11676	0.835303	0.0475782	8.11772
GOTERM_CC_DIRECT	GO:0031902~late endosome membrane	4	2.16216	0.0438972	CLCN3, VPS18, VPS16, VPS39	176	88	19662	5.078	0.999997	0.219807	44.7997
GOTERM_CC_DIRECT	GO:0005769~early endosome	6	3.24324	0.0518361	CLCN3, VPS18, TRIM3, APOE, SORT1, VPS16	176	226	19662	2.96591	1	0.242679	50.5679
Annotation Cluster 4	Enrichment Score: 1.937308342007017
Category	Term	Count	%	PValue	Genes	List Total	Pop Hits	Pop Total	Fold Enrichment	Bonferroni	Benjamini	FDR
GOTERM_BP_DIRECT	GO:0006914~autophagy	7	3.78378	0.00206442	GABARAPL2, VPS18, VPS16, UBQLN2, WIPI2, VPS39, SIRT2	168	142	18082	5.30575	0.889522	0.167713	3.2381
GOTERM_CC_DIRECT	GO:0030123~AP-3 adaptor complex	3	1.62162	0.0049026	VPS18, VPS16, VPS39	176	12	19662	27.929	0.74991	0.0388243	6.29838
GOTERM_BP_DIRECT	GO:0008333~endosome to lysosome transport	4	2.16216	0.00554111	VPS18, SORT1, VPS16, VPS39	168	39	18082	11.0391	0.997324	0.34498	8.47028
GOTERM_CC_DIRECT	GO:0030897~HOPS complex	3	1.62162	0.00576023	VPS18, VPS16, VPS39	176	13	19662	25.7806	0.80389	0.0442437	7.36174
GOTERM_CC_DIRECT	GO:0031902~late endosome membrane	4	2.16216	0.0438972	CLCN3, VPS18, VPS16, VPS39	176	88	19662	5.078	0.999997	0.219807	44.7997
GOTERM_BP_DIRECT	GO:0006886~intracellular protein transport	5	2.7027	0.167669	VPS18, VPS16, AP4B1, VPS39, HDAC6	168	232	18082	2.31963	1	0.961636	94.6242
Annotation Cluster 5	Enrichment Score: 1.4916616484809315
Category	Term	Count	%	PValue	Genes	List Total	Pop Hits	Pop Total	Fold Enrichment	Bonferroni	Benjamini	FDR
GOTERM_BP_DIRECT	GO:0046034~ATP metabolic process	4	2.16216	0.00595026	AK2, ATP5A1, NDUFS1, ATP5J	168	40	18082	10.7631	0.998274	0.34566	9.06827
KEGG_PATHWAY	mmu05016:Huntington's disease	7	3.78378	0.0103036	GRIN2B, HTT, ATP5A1, DCTN1, NDUFS1, DCTN2, ATP5J	73	198	7691	3.72471	0.726003	0.228121	11.2876
KEGG_PATHWAY	mmu05010:Alzheimer's disease	6	3.24324	0.0247025	APP, GRIN2B, APOE, ATP5A1, NDUFS1, ATP5J	73	177	7691	3.5714	0.956133	0.293476	25.1175
KEGG_PATHWAY	mmu00190:Oxidative phosphorylation	4	2.16216	0.140913	ATP5A1, ATP6V1G1, NDUFS1, ATP5J	73	139	7691	3.03183	1	0.717961	82.7338
KEGG_PATHWAY	mmu05012:Parkinson's disease	4	2.16216	0.163107	UBA1, ATP5A1, NDUFS1, ATP5J	73	149	7691	2.82835	1	0.751195	87.2431
Annotation Cluster 6	Enrichment Score: 0.9225651071967619
Category	Term	Count	%	PValue	Genes	List Total	Pop Hits	Pop Total	Fold Enrichment	Bonferroni	Benjamini	FDR
GOTERM_BP_DIRECT	GO:0046426~negative regulation of JAK-STAT cascade	3	1.62162	0.0598393	FLRT3, LRRTM1, RTN4RL2	168	43	18082	7.50914	1	0.783399	62.5758
GOTERM_MF_DIRECT	GO:0004860~protein kinase inhibitor activity	3	1.62162	0.102374	FLRT3, LRRTM1, RTN4RL2	167	57	17446	5.49827	1	0.872185	77.8296
GOTERM_BP_DIRECT	GO:0019221~cytokine-mediated signaling pathway	4	2.16216	0.152155	FLRT3, LRRTM1, RTN4RL2, PTPRN	168	146	18082	2.94879	1	0.959201	92.7856
GOTERM_BP_DIRECT	GO:0006469~negative regulation of protein kinase activity	3	1.62162	0.218917	FLRT3, LRRTM1, RTN4RL2	168	95	18082	3.39887	1	0.982613	98.0464
Annotation Cluster 7	Enrichment Score: 0.9187459991535939
Category	Term	Count	%	PValue	Genes	List Total	Pop Hits	Pop Total	Fold Enrichment	Bonferroni	Benjamini	FDR
GOTERM_BP_DIRECT	GO:0015992~proton transport	3	1.62162	0.100288	ATP5A1, ATP6V1G1, ATP5J	168	58	18082	5.56712	1	0.894928	81.4244
GOTERM_MF_DIRECT	GO:0016887~ATPase activity	5	2.7027	0.12404	ATP5A1, ATP6V1G1, HSPA5, KIF2A, ATP5J	167	200	17446	2.61168	1	0.889997	84.2323
KEGG_PATHWAY	mmu00190:Oxidative phosphorylation	4	2.16216	0.140913	ATP5A1, ATP6V1G1, NDUFS1, ATP5J	73	139	7691	3.03183	1	0.717961	82.7338
Annotation Cluster 8	Enrichment Score: 0.8714278947627027
Category	Term	Count	%	PValue	Genes	List Total	Pop Hits	Pop Total	Fold Enrichment	Bonferroni	Benjamini	FDR
GOTERM_BP_DIRECT	GO:0006811~ion transport	11	5.94595	0.0448174	SLC22A17, CLCN3, PANX1, GRIN2B, SCN3B, KCNA4, ATP5A1, ATP6V1G1, SLCO3A1, CLCN6, ATP5J	168	584	18082	2.0273	1	0.75255	51.8265
GOTERM_MF_DIRECT	GO:0005216~ion channel activity	4	2.16216	0.219603	CLCN3, GRIN2B, KCNA4, CLCN6	167	170	17446	2.45805	1	0.950485	96.8522
GOTERM_BP_DIRECT	GO:0055085~transmembrane transport	6	3.24324	0.246963	SLC22A17, CLCN3, PANX1, KCNA4, SV2B, CLCN6	168	364	18082	1.77414	1	0.989758	98.9088
Annotation Cluster 9	Enrichment Score: 0.7802670265887746
Category	Term	Count	%	PValue	Genes	List Total	Pop Hits	Pop Total	Fold Enrichment	Bonferroni	Benjamini	FDR
GOTERM_MF_DIRECT	GO:0005089~Rho guanyl-nucleotide exchange factor activity	3	1.62162	0.156512	ARHGEF7, ARHGEF10L, ARHGEF10	167	74	17446	4.23515	1	0.919671	90.6901
GOTERM_BP_DIRECT	GO:0035023~regulation of Rho protein signal transduction	3	1.62162	0.158993	ARHGEF7, ARHGEF10L, ARHGEF10	168	77	18082	4.19341	1	0.96077	93.6588
GOTERM_MF_DIRECT	GO:0005085~guanyl-nucleotide exchange factor activity	4	2.16216	0.183346	ARHGEF7, PSD3, ARHGEF10L, ARHGEF10	167	156	17446	2.67864	1	0.932831	94.0694
Annotation Cluster 10	Enrichment Score: 0.4827285915103931
Category	Term	Count	%	PValue	Genes	List Total	Pop Hits	Pop Total	Fold Enrichment	Bonferroni	Benjamini	FDR
GOTERM_BP_DIRECT	GO:0016579~protein deubiquitination	3	1.62162	0.162241	USP19, JOSD2, USP14	168	78	18082	4.13965	1	0.961365	94.0378
GOTERM_MF_DIRECT	GO:0036459~thiol-dependent ubiquitinyl hydrolase activity	3	1.62162	0.166562	USP19, JOSD2, USP14	167	77	17446	4.07015	1	0.925934	92.1234
GOTERM_MF_DIRECT	GO:0004843~thiol-dependent ubiquitin-specific protease activity	3	1.62162	0.180129	USP19, JOSD2, USP14	167	81	17446	3.86915	1	0.935392	93.735
GOTERM_MF_DIRECT	GO:0008233~peptidase activity	4	2.16216	0.872611	USP19, JOSD2, HTRA1, USP14	167	516	17446	0.809822	1	0.999999	100
GOTERM_BP_DIRECT	GO:0006508~proteolysis	4	2.16216	0.908271	USP19, JOSD2, HTRA1, USP14	168	582	18082	0.739732	1	1	100
Annotation Cluster 11	Enrichment Score: 0.2308633527875779
Category	Term	Count	%	PValue	Genes	List Total	Pop Hits	Pop Total	Fold Enrichment	Bonferroni	Benjamini	FDR
GOTERM_BP_DIRECT	GO:0007067~mitotic nuclear division	5	2.7027	0.253914	MAPRE2, TUBB3, SIRT2, KIF2A, DCTN2	168	277	18082	1.9428	1	0.990537	99.0587
GOTERM_BP_DIRECT	GO:0051301~cell division	3	1.62162	0.8632	MAPRE2, SIRT2, KIF2A	168	374	18082	0.86335	1	1	100
GOTERM_BP_DIRECT	GO:0007049~cell cycle	4	2.16216	0.926001	MAPRE2, SRC, SIRT2, KIF2A	168	614	18082	0.701179	1	1	100
P<0.01
Annotation Cluster 1	Enrichment Score: 6.077377196269151
Category	Term	Count	%	PValue	Genes	List Total	Pop Hits	Pop Total	Fold Enrichment	Bonferroni	Benjamini	FDR
GOTERM_CC_DIRECT	GO:0045202~synapse	26	10.7438	1.35485e-09	ACHE, CLCN3, SPARCL1, SYT12, PSD3, PCDH8, NBEA, SLC6A17, PTPRN, NRN1, NRCAM, TPRGL, GRM2, GRIN2B, ANK2, MAP1S, CHRM1, LRRTM1, SV2B, SNAP23, MAPK8IP1, VAMP1, SEZ6, SNAP25, USP14, SRGAP2	231	505	19662	4.38226	4.25422e-07	1.06355e-07	1.82307e-06
GOTERM_CC_DIRECT	GO:0030054~cell junction	27	11.157	3.45727e-07	FLRT3, ACHE, PANX1, ARHGEF7, SYT12, PSD3, PCDH8, NBEA, GID8, SLC6A17, CLDN11, PTPRN, NRN1, TPRGL, TNS3, GRM2, GRIN2B, ANK2, MAP1S, CHRM1, LRRTM1, SV2B, SNAP23, VAMP1, SEZ6, SNAP25, SRGAP2	231	718	19662	3.20077	0.000108552	1.08558e-05	0.000465207
GOTERM_CC_DIRECT	GO:0045211~postsynaptic membrane	10	4.13223	0.00125097	ACHE, GRM2, ANK2, GRIN2B, CHRM1, LRRTM1, PSD3, NBEA, PCDH8, SRGAP2	231	222	19662	3.83409	0.325004	0.0122077	1.67024
Annotation Cluster 2	Enrichment Score: 2.4689324599511875
Category	Term	Count	%	PValue	Genes	List Total	Pop Hits	Pop Total	Fold Enrichment	Bonferroni	Benjamini	FDR
GOTERM_BP_DIRECT	GO:0055088~lipid homeostasis	6	2.47934	0.000114834	GCDH, APOE, COL4A3BP, ACACA, ACADL, ACOX3	214	41	18082	12.3652	0.129235	0.0171492	0.185583
GOTERM_BP_DIRECT	GO:0006635~fatty acid beta-oxidation	6	2.47934	0.000161715	ECI1, DECR1, ACAT2, AUH, ACOX3, HADHB	214	44	18082	11.5221	0.177069	0.0192996	0.261255
KEGG_PATHWAY	mmu00071:Fatty acid degradation	6	2.47934	0.00038875	ECI1, GCDH, ACADL, ACAT2, ACOX3, HADHB	100	49	7691	9.41755	0.0595854	0.0202699	0.467397
KEGG_PATHWAY	mmu01212:Fatty acid metabolism	6	2.47934	0.000469269	ACACA, FASN, ACADL, ACAT2, ACOX3, HADHB	100	51	7691	9.04824	0.0714786	0.0183697	0.563955
GOTERM_MF_DIRECT	GO:0000062~fatty-acyl-CoA binding	5	2.06612	0.000916486	GCDH, ACADL, ACBD6, ACOX3, HADHB	219	35	17446	11.3803	0.34171	0.080221	1.29482
GOTERM_BP_DIRECT	GO:0006631~fatty acid metabolic process	8	3.30579	0.00254687	ECI1, ACACA, FASN, DECR1, ACADL, AACS, ACOX3, HADHB	214	156	18082	4.33309	0.953713	0.156939	4.04091
GOTERM_MF_DIRECT	GO:0009055~electron carrier activity	5	2.06612	0.00430331	GCDH, CYCS, ACADL, NDUFS1, ACOX3	219	53	17446	7.51529	0.860061	0.196281	5.94575
GOTERM_MF_DIRECT	GO:0052890~oxidoreductase activity, acting on the CH-CH group of donors, with a flavin as acceptor	3	1.23967	0.0166212	GCDH, ACADL, ACOX3	219	16	17446	14.9366	0.999521	0.379782	21.1983
GOTERM_MF_DIRECT	GO:0003995~acyl-CoA dehydrogenase activity	3	1.23967	0.018684	GCDH, ACADL, ACOX3	219	17	17446	14.058	0.999816	0.397045	23.5156
GOTERM_BP_DIRECT	GO:0033539~fatty acid beta-oxidation using acyl-CoA dehydrogenase	3	1.23967	0.0207021	GCDH, ACADL, ACOX3	214	19	18082	13.3414	1	0.523558	28.7071
GOTERM_MF_DIRECT	GO:0016627~oxidoreductase activity, acting on the CH-CH group of donors	3	1.23967	0.0474932	GCDH, ACADL, ACOX3	219	28	17446	8.53523	1	0.618902	49.9234
GOTERM_MF_DIRECT	GO:0050660~flavin adenine dinucleotide binding	3	1.23967	0.227081	GCDH, ACADL, ACOX3	219	72	17446	3.31925	1	0.930712	97.4299
Annotation Cluster 3	Enrichment Score: 2.1140940125887426
Category	Term	Count	%	PValue	Genes	List Total	Pop Hits	Pop Total	Fold Enrichment	Bonferroni	Benjamini	FDR
GOTERM_BP_DIRECT	GO:0046034~ATP metabolic process	6	2.47934	0.000101798	ATP5B, AK3, AK2, ATP5A1, NDUFS1, ATP5J	214	40	18082	12.6743	0.115447	0.0202379	0.164532
KEGG_PATHWAY	mmu05016:Huntington's disease	10	4.13223	0.000969725	GNAQ, GRIN2B, HTT, ATP5B, CYCS, ATP5A1, DCTN1, NDUFS1, DCTN2, ATP5J	100	198	7691	3.88434	0.14212	0.030193	1.16218
GOTERM_CC_DIRECT	GO:0005753~mitochondrial proton-transporting ATP synthase complex	4	1.65289	0.00113221	ATP5B, ATPIF1, ATP5A1, ATP5J	231	18	19662	18.9149	0.299328	0.0117872	1.5128
KEGG_PATHWAY	mmu05010:Alzheimer's disease	9	3.71901	0.00193504	APP, GNAQ, GRIN2B, APOE, ATP5B, CYCS, ATP5A1, NDUFS1, ATP5J	100	177	7691	3.91068	0.263638	0.0497266	2.30676
GOTERM_BP_DIRECT	GO:0015986~ATP synthesis coupled proton transport	3	1.23967	0.0297038	ATP5B, ATP5A1, ATP5J	214	23	18082	11.0211	1	0.625453	38.5987
GOTERM_BP_DIRECT	GO:0015992~proton transport	4	1.65289	0.0309646	ATP5B, ATP5A1, ATP6V1G1, ATP5J	214	58	18082	5.82726	1	0.631173	39.8766
KEGG_PATHWAY	mmu05012:Parkinson's disease	6	2.47934	0.0427695	UBA1, ATP5B, CYCS, ATP5A1, NDUFS1, ATP5J	100	149	7691	3.09705	0.998999	0.389398	40.9433
KEGG_PATHWAY	mmu00190:Oxidative phosphorylation	5	2.06612	0.103944	ATP5B, ATP5A1, ATP6V1G1, NDUFS1, ATP5J	100	139	7691	2.76655	1	0.562097	73.3506
GOTERM_MF_DIRECT	GO:0016887~ATPase activity	6	2.47934	0.106301	ATP5B, ATP5A1, ATP6V1G1, HSPA5, KIF2A, ATP5J	219	200	17446	2.38986	1	0.788381	79.7584
Annotation Cluster 4	Enrichment Score: 2.061045335430316
Category	Term	Count	%	PValue	Genes	List Total	Pop Hits	Pop Total	Fold Enrichment	Bonferroni	Benjamini	FDR
GOTERM_CC_DIRECT	GO:0043195~terminal bouton	8	3.30579	0.000369561	SNAP29, APP, GRIN2B, AAK1, SV2B, SNAP23, VAMP1, SNAP25	231	113	19662	6.02597	0.109581	0.00503353	0.496135
GOTERM_BP_DIRECT	GO:0016082~synaptic vesicle priming	3	1.23967	0.00708265	SNAP29, SNAP23, SNAP25	214	11	18082	23.0442	0.999809	0.34835	10.8607
GOTERM_MF_DIRECT	GO:0005484~SNAP receptor activity	4	1.65289	0.0109392	SNAP29, SNAP23, VAMP1, SNAP25	219	37	17446	8.61212	0.993367	0.366172	14.4735
GOTERM_BP_DIRECT	GO:0031629~synaptic vesicle fusion to presynaptic active zone membrane	3	1.23967	0.0114497	SNAP29, SNAP23, SNAP25	214	14	18082	18.1061	0.999999	0.439086	16.9949
GOTERM_CC_DIRECT	GO:0031201~SNARE complex	4	1.65289	0.0196111	SNAP29, SNAP23, VAMP1, SNAP25	231	49	19662	6.94832	0.998009	0.110718	23.395
KEGG_PATHWAY	mmu04130:SNARE interactions in vesicular transport	3	1.23967	0.0669214	SNAP29, SNAP23, VAMP1	100	33	7691	6.99182	0.999982	0.495405	56.5943
Annotation Cluster 5	Enrichment Score: 1.8889485404450896
Category	Term	Count	%	PValue	Genes	List Total	Pop Hits	Pop Total	Fold Enrichment	Bonferroni	Benjamini	FDR
GOTERM_BP_DIRECT	GO:0008333~endosome to lysosome transport	5	2.06612	0.00111462	VPS18, SORT1, TGFBRAP1, VPS16, VPS39	214	39	18082	10.8327	0.739166	0.0915276	1.78774
GOTERM_CC_DIRECT	GO:0033263~CORVET complex	3	1.23967	0.0027525	VPS18, TGFBRAP1, VPS16	231	7	19662	36.4787	0.579149	0.0225183	3.64092
GOTERM_CC_DIRECT	GO:0030123~AP-3 adaptor complex	3	1.23967	0.00832357	VPS18, VPS16, VPS39	231	12	19662	21.2792	0.927527	0.0605766	10.6376
GOTERM_CC_DIRECT	GO:0030897~HOPS complex	3	1.23967	0.00976161	VPS18, VPS16, VPS39	231	13	19662	19.6424	0.95405	0.0676105	12.3656
GOTERM_CC_DIRECT	GO:0005769~early endosome	7	2.89256	0.049916	CLCN3, VPS18, TRIM3, APOE, SORT1, TGFBRAP1, VPS16	231	226	19662	2.63636	1	0.207862	49.7927
GOTERM_BP_DIRECT	GO:0006886~intracellular protein transport	7	2.89256	0.057106	VPS18, KLC1, TGFBRAP1, VPS16, AP4B1, VPS39, HDAC6	214	232	18082	2.54943	1	0.737341	61.369
GOTERM_CC_DIRECT	GO:0031902~late endosome membrane	4	1.65289	0.0842855	CLCN3, VPS18, VPS16, VPS39	231	88	19662	3.86895	1	0.315275	69.4194
Annotation Cluster 6	Enrichment Score: 1.6793514646752845
Category	Term	Count	%	PValue	Genes	List Total	Pop Hits	Pop Total	Fold Enrichment	Bonferroni	Benjamini	FDR
KEGG_PATHWAY	mmu00250:Alanine, aspartate and glutamate metabolism	4	1.65289	0.0117109	GOT2, GLUD1, ALDH4A1, ASL	100	37	7691	8.31459	0.84452	0.207573	13.2323
KEGG_PATHWAY	mmu00220:Arginine biosynthesis	3	1.23967	0.0243265	GOT2, GLUD1, ASL	100	19	7691	12.1437	0.979577	0.297941	25.6758
GOTERM_BP_DIRECT	GO:0006520~cellular amino acid metabolic process	3	1.23967	0.0321571	GOT2, GLUD1, ASL	214	24	18082	10.5619	1	0.635743	41.0623
Annotation Cluster 7	Enrichment Score: 1.4726284429504521
Category	Term	Count	%	PValue	Genes	List Total	Pop Hits	Pop Total	Fold Enrichment	Bonferroni	Benjamini	FDR
GOTERM_CC_DIRECT	GO:0000502~proteasome complex	5	2.06612	0.00746236	PSMC6, PSMA5, PSMD11, PSMD3, USP14	231	66	19662	6.44825	0.904818	0.0557507	9.58767
GOTERM_CC_DIRECT	GO:0022624~proteasome accessory complex	3	1.23967	0.016506	PSMC6, PSMD11, PSMD3	231	17	19662	15.0206	0.994626	0.0992458	20.0651
KEGG_PATHWAY	mmu03050:Proteasome	4	1.65289	0.0198675	PSMC6, PSMA5, PSMD11, PSMD3	100	45	7691	6.83644	0.958025	0.271718	21.4781
KEGG_PATHWAY	mmu05169:Epstein-Barr virus infection	3	1.23967	0.525803	PSMC6, PSMD11, PSMD3	100	136	7691	1.69654	1	0.958671	99.9875
Annotation Cluster 8	Enrichment Score: 1.0077494565898852
Category	Term	Count	%	PValue	Genes	List Total	Pop Hits	Pop Total	Fold Enrichment	Bonferroni	Benjamini	FDR
GOTERM_BP_DIRECT	GO:0006469~negative regulation of protein kinase activity	5	2.06612	0.0259536	FLRT3, GNAQ, LRRTM1, PRKAR1A, RTN4RL2	214	95	18082	4.44712	1	0.585298	34.6455
GOTERM_BP_DIRECT	GO:0046426~negative regulation of JAK-STAT cascade	3	1.23967	0.0911043	FLRT3, LRRTM1, RTN4RL2	214	43	18082	5.89502	1	0.82058	78.6714
GOTERM_MF_DIRECT	GO:0004860~protein kinase inhibitor activity	3	1.23967	0.159263	FLRT3, LRRTM1, RTN4RL2	219	57	17446	4.19274	1	0.854763	91.5055
GOTERM_BP_DIRECT	GO:0019221~cytokine-mediated signaling pathway	4	1.65289	0.247259	FLRT3, LRRTM1, RTN4RL2, PTPRN	214	146	18082	2.31494	1	0.983814	98.989
Annotation Cluster 9	Enrichment Score: 0.9325722734531624
Category	Term	Count	%	PValue	Genes	List Total	Pop Hits	Pop Total	Fold Enrichment	Bonferroni	Benjamini	FDR
GOTERM_BP_DIRECT	GO:0006511~ubiquitin-dependent protein catabolic process	8	3.30579	0.00234938	USP19, PSMA5, PSMD11, TOLLIP, USP5, PSMD3, USP14, HDAC6	214	154	18082	4.38937	0.941242	0.153568	3.73314
GOTERM_BP_DIRECT	GO:0016579~protein deubiquitination	4	1.65289	0.0645119	USP19, JOSD2, USP5, USP14	214	78	18082	4.33309	1	0.761874	65.995
GOTERM_MF_DIRECT	GO:0036459~thiol-dependent ubiquitinyl hydrolase activity	4	1.65289	0.071908	USP19, JOSD2, USP5, USP14	219	77	17446	4.13829	1	0.703383	65.3786
GOTERM_MF_DIRECT	GO:0004843~thiol-dependent ubiquitin-specific protease activity	4	1.65289	0.0809563	USP19, JOSD2, USP5, USP14	219	81	17446	3.93393	1	0.71114	69.8791
GOTERM_MF_DIRECT	GO:0008234~cysteine-type peptidase activity	3	1.23967	0.528105	USP19, USP5, USP14	219	141	17446	1.69494	1	0.995256	99.9977
GOTERM_MF_DIRECT	GO:0008233~peptidase activity	6	2.47934	0.776359	USP19, JOSD2, HTRA1, PSMA5, USP5, USP14	219	516	17446	0.926303	1	0.999902	100
GOTERM_BP_DIRECT	GO:0006508~proteolysis	6	2.47934	0.819577	USP19, JOSD2, HTRA1, PSMA5, USP5, USP14	214	582	18082	0.871086	1	1	100
Annotation Cluster 10	Enrichment Score: 0.9026257486412504
Category	Term	Count	%	PValue	Genes	List Total	Pop Hits	Pop Total	Fold Enrichment	Bonferroni	Benjamini	FDR
GOTERM_BP_DIRECT	GO:0007018~microtubule-based movement	4	1.65289	0.0645119	KLC1, KLC2, BICD2, KIF2A	214	78	18082	4.33309	1	0.761874	65.995
GOTERM_CC_DIRECT	GO:0005871~kinesin complex	3	1.23967	0.123686	KLC1, KLC2, KIF2A	231	52	19662	4.91059	1	0.412284	83.0788
GOTERM_MF_DIRECT	GO:0003777~microtubule motor activity	3	1.23967	0.245562	KLC1, KLC2, KIF2A	219	76	17446	3.14456	1	0.935034	98.1779
Annotation Cluster 11	Enrichment Score: 0.591724891338305
Category	Term	Count	%	PValue	Genes	List Total	Pop Hits	Pop Total	Fold Enrichment	Bonferroni	Benjamini	FDR
GOTERM_BP_DIRECT	GO:0035023~regulation of Rho protein signal transduction	3	1.23967	0.229803	ARHGEF7, ARHGEF10L, ARHGEF10	214	77	18082	3.29203	1	0.980414	98.5352
GOTERM_MF_DIRECT	GO:0005089~Rho guanyl-nucleotide exchange factor activity	3	1.23967	0.236311	ARHGEF7, ARHGEF10L, ARHGEF10	219	74	17446	3.22954	1	0.930921	97.8333
GOTERM_MF_DIRECT	GO:0005085~guanyl-nucleotide exchange factor activity	4	1.65289	0.309019	ARHGEF7, PSD3, ARHGEF10L, ARHGEF10	219	156	17446	2.04262	1	0.96565	99.4774
Annotation Cluster 12	Enrichment Score: 0.29997062655366075
Category	Term	Count	%	PValue	Genes	List Total	Pop Hits	Pop Total	Fold Enrichment	Bonferroni	Benjamini	FDR
GOTERM_BP_DIRECT	GO:0007067~mitotic nuclear division	6	2.47934	0.22859	MAPRE2, MARK4, TUBB3, SIRT2, KIF2A, DCTN2	214	277	18082	1.83022	1	0.980913	98.4974
GOTERM_BP_DIRECT	GO:0051301~cell division	5	2.06612	0.645526	CCDC124, MAPRE2, MARK4, SIRT2, KIF2A	214	374	18082	1.12962	1	0.999995	100
GOTERM_BP_DIRECT	GO:0007049~cell cycle	6	2.47934	0.85333	CCDC124, MAPRE2, MARK4, SRC, SIRT2, KIF2A	214	614	18082	0.825687	1	1	100
Annotation Cluster 13	Enrichment Score: 0.15291185091288118
Category	Term	Count	%	PValue	Genes	List Total	Pop Hits	Pop Total	Fold Enrichment	Bonferroni	Benjamini	FDR
GOTERM_MF_DIRECT	GO:0016301~kinase activity	10	4.13223	0.469101	MAST1, STK25, COL4A3BP, PRKAR1A, AK3, AKAP12, AK2, MAPK8IP3, MARK4, SRC	219	674	17446	1.18193	1	0.993113	99.9877
GOTERM_BP_DIRECT	GO:0046777~protein autophosphorylation	3	1.23967	0.637665	STK25, AAK1, SRC	214	183	18082	1.38517	1	0.999994	100
GOTERM_BP_DIRECT	GO:0006468~protein phosphorylation	7	2.89256	0.676353	MAST1, APP, STK25, AAK1, PRKAR1A, MARK4, SRC	214	576	18082	1.02685	1	0.999998	100
GOTERM_BP_DIRECT	GO:0016310~phosphorylation	7	2.89256	0.731333	MAST1, STK25, TOLLIP, AK3, AK2, MARK4, SRC	214	612	18082	0.96645	1	1	100
GOTERM_MF_DIRECT	GO:0004672~protein kinase activity	5	2.06612	0.902113	MAST1, STK25, AAK1, MARK4, SRC	219	531	17446	0.750114	1	0.999999	100
GOTERM_MF_DIRECT	GO:0004674~protein serine/threonine kinase activity	4	1.65289	0.905984	MAST1, STK25, AAK1, MARK4	219	428	17446	0.744506	1	0.999999	100
