# Supplementary material for: Loss of NDR1/2 kinases impairs endomembrane trafficking and autophagy leading to neurodegeneration
Source: Life Sci Alliance. 2022 Nov 29;6(2):e202201712. doi: 10.26508/lsa.202201712 (PMC9711861; doi:10.26508/lsa.202201712)
Supplement: Supplementary file 4 [file LSA-2022-01712_TableS3.xlsx]

## Sheet: Analysis details
Gene list	Background
Apoe	Mus Musculus
Fasn
Chl1
Lpcat1
Acaca
Htt
Spon1
Prnp
Rundc3a
Sprn
C1qa
Rtn4rl2
Pmm1
Clu
Nrcam
Htra1
C1qb
Acat2
Nacc1
Sparcl1
Itm2b
Pcdh8
Akap12
Samd14
Mapk8ip3
Irgq
Dpysl5
Wdr44
Gnpat
Fam102b
Slco3a1
Sez6l
Col4a3bp
Mapk8ip1
Sorcs3
Kdsr
Uhrf1bp1l
Dctn2
Psap
Lrrtm1
Pcdh19
Sez6
Chrm1
Megf9
Tacc2
Atp6v1g1
Arhgef10l
Grin2b
Scn3b
Tfrc
Pcdhb10
Itm2c
Ache
App
Rundc3b
Trim67
Alkbh6
Naaa
Elmod1
Lrp1b
Usp14
Actr1a
Sez6l
Crmp1
Cst3
Ngly1
Actr1b
Clcn6
Tubb4b
Ap4b1
Tiprl
Ptprn
Clcn3
Arhgap23
Vps16
Acox3
Hdac6
Tsta3
Rufy2
Dpysl3
Aplp1
Trim3
Flrt3
Baiap2
Gigyf1
Tprgl
Gatsl2
Mast1
Idh1
Ndrg4
Src
Clip2
Snap25
Aak1
Pddc1
Gabarapl2
Ubqln2
Panx1
Mapre2
Fibp
Aacs
Zcchc6
Tsr2
Dnajb6
Hars
Vps39
Isoc1
Nsfl1c
Fchsd2
Kif2a
Vps18
Psd3
Gaa
Ppp1r21
Aarsd1
Gdi2
Trappc6b
Gid8
Arhgef7
Ank2
C2cd5
Dctn1
Nsg2
Wipi2
Uba1
Fdps
Slc22a17
Cops7a
Ythdc2
Ndrg4
Tubb3

## Sheet: Upreg. Prot._GO_BP
Gene ontology - Biological Process
Category	Term	Count	%	PValue	Genes	List Total	Pop Hits	Pop Total	Fold Enrichment	Bonferroni	Benjamini	FDR
GOTERM_BP_DIRECT	GO:0007411~axon guidance	8	6.20155	4.66866e-05	NRCAM, FLRT3, CRMP1, DPYSL5, MAPK8IP3, SRC, TUBB3, CHL1	116	149	18082	8.36936	0.0389523	0.0389523	0.0722214
GOTERM_BP_DIRECT	GO:0090036~regulation of protein kinase C signaling	3	2.32558	0.00059153	AKAP12, SEZ6L, SEZ6	116	6	18082	77.9397	0.395613	0.222577	0.911463
GOTERM_BP_DIRECT	GO:0007399~nervous system development	10	7.75194	0.000681992	APP, CRMP1, SCN3B, ARHGEF7, DPYSL5, DPYSL3, ITM2B, ITM2C, CHL1, KIF2A	116	377	18082	4.13473	0.440423	0.17595	1.05017
GOTERM_BP_DIRECT	GO:0008344~adult locomotory behavior	5	3.87597	0.000976236	CLCN3, APP, SEZ6L, SEZ6, CHL1	116	69	18082	11.2956	0.564466	0.187627	1.50006
GOTERM_BP_DIRECT	GO:0006914~autophagy	6	4.65116	0.00213944	GABARAPL2, VPS18, VPS16, UBQLN2, WIPI2, VPS39	116	142	18082	6.58645	0.838397	0.305472	3.25993
GOTERM_BP_DIRECT	GO:0055088~lipid homeostasis	4	3.10078	0.00224027	APOE, COL4A3BP, ACACA, ACOX3	116	41	18082	15.2077	0.851714	0.272471	3.4111
GOTERM_BP_DIRECT	GO:0016192~vesicle-mediated transport	7	5.42636	0.00241576	GDI2, VPS18, TRAPPC6B, MAPK8IP3, MAPK8IP1, AP4B1, VPS39	116	213	18082	5.12279	0.872329	0.254755	3.67365
GOTERM_BP_DIRECT	GO:0006629~lipid metabolic process	10	7.75194	0.00265022	LPCAT1, NAAA, PSAP, APOE, ACACA, FASN, FDPS, KDSR, AACS, ACOX3	116	459	18082	3.39606	0.895475	0.245946	4.02339
GOTERM_BP_DIRECT	GO:0008152~metabolic process	10	7.75194	0.00280785	LPCAT1, ACACA, FASN, GAA, GNPAT, TSTA3, ISOC1, ACAT2, AACS, ACOX3	116	463	18082	3.36672	0.90863	0.233462	4.25785
GOTERM_BP_DIRECT	GO:0007155~cell adhesion	10	7.75194	0.00381263	NRCAM, FLRT3, ACHE, APP, PCDH8, SRC, PCDH19, CHL1, SPON1, APLP1	116	485	18082	3.21401	0.961255	0.277527	5.73987
GOTERM_BP_DIRECT	GO:0031103~axon regeneration	3	2.32558	0.0045395	APOE, RTN4RL2, CHL1	116	16	18082	29.2274	0.979181	0.296714	6.79857
GOTERM_BP_DIRECT	GO:0007626~locomotory behavior	5	3.87597	0.00500817	APP, HTT, LRRTM1, GAA, SNAP25	116	108	18082	7.21663	0.986055	0.299566	7.47528
GOTERM_BP_DIRECT	GO:0006979~response to oxidative stress	5	3.87597	0.0103191	APP, APOE, CST3, IDH1, PRNP	116	133	18082	5.86012	0.999853	0.492884	14.8294
GOTERM_BP_DIRECT	GO:0071874~cellular response to norepinephrine stimulus	2	1.55039	0.0126797	APP, APLP1	116	2	18082	155.879	0.999981	0.539607	17.9194
GOTERM_BP_DIRECT	GO:1900221~regulation of beta-amyloid clearance	2	1.55039	0.0126797	APOE, CLU	116	2	18082	155.879	0.999981	0.539607	17.9194
GOTERM_BP_DIRECT	GO:0008104~protein localization	4	3.10078	0.0139624	NRCAM, ANK2, APOE, MAPK8IP3	116	79	18082	7.89262	0.999994	0.549643	19.5541
GOTERM_BP_DIRECT	GO:0010975~regulation of neuron projection development	3	2.32558	0.0155304	NRCAM, DPYSL3, SNAP25	116	30	18082	15.5879	0.999998	0.565042	21.5111
GOTERM_BP_DIRECT	GO:0030900~forebrain development	4	3.10078	0.0175026	APP, MAPK8IP3, SRC, APLP1	116	86	18082	7.2502	1	0.586838	23.9093
GOTERM_BP_DIRECT	GO:0048678~response to axon injury	3	2.32558	0.017563	FLRT3, CST3, DPYSL3	116	32	18082	14.6137	1	0.567304	23.9818
GOTERM_BP_DIRECT	GO:0051788~response to misfolded protein	2	1.55039	0.0189597	CLU, HDAC6	116	3	18082	103.92	1	0.575714	25.637
GOTERM_BP_DIRECT	GO:0008306~associative learning	3	2.32558	0.023103	GRIN2B, HTT, SNAP25	116	37	18082	12.6389	1	0.630116	30.3512
GOTERM_BP_DIRECT	GO:0016197~endosomal transport	3	2.32558	0.0242866	HTT, VPS16, SNAP25	116	38	18082	12.3063	1	0.63077	31.6457
GOTERM_BP_DIRECT	GO:0017038~protein import	2	1.55039	0.0252001	APOE, CLU	116	4	18082	77.9397	1	0.62741	32.6293
GOTERM_BP_DIRECT	GO:0008333~endosome to lysosome transport	3	2.32558	0.0254946	VPS18, VPS16, VPS39	116	39	18082	11.9907	1	0.615393	32.9436
GOTERM_BP_DIRECT	GO:0007017~microtubule-based process	3	2.32558	0.0279824	TUBB3, TUBB4B, DCTN2	116	41	18082	11.4058	1	0.634451	35.5442
GOTERM_BP_DIRECT	GO:0006897~endocytosis	5	3.87597	0.0284714	APP, TFRC, AAK1, LRP1B, APLP1	116	181	18082	4.30606	1	0.6259	36.0443
GOTERM_BP_DIRECT	GO:0048167~regulation of synaptic plasticity	3	2.32558	0.0292614	GRIN2B, HTT, BAIAP2	116	42	18082	11.1342	1	0.62169	36.8443
GOTERM_BP_DIRECT	GO:0046426~negative regulation of JAK-STAT cascade	3	2.32558	0.0305635	FLRT3, LRRTM1, RTN4RL2	116	43	18082	10.8753	1	0.624066	38.1425
GOTERM_BP_DIRECT	GO:0035542~regulation of SNARE complex assembly	2	1.55039	0.0314011	VPS18, VPS16	116	5	18082	62.3517	1	0.620793	38.9644
GOTERM_BP_DIRECT	GO:0032463~negative regulation of protein homooligomerization	2	1.55039	0.0314011	CLU, SRC	116	5	18082	62.3517	1	0.620793	38.9644
GOTERM_BP_DIRECT	GO:0007416~synapse assembly	3	2.32558	0.0332351	FLRT3, ACHE, GNPAT	116	45	18082	10.392	1	0.629112	40.7285
GOTERM_BP_DIRECT	GO:0060048~cardiac muscle contraction	3	2.32558	0.0374067	ANK2, SCN3B, GAA	116	48	18082	9.74246	1	0.6609	44.565
GOTERM_BP_DIRECT	GO:0008611~ether lipid biosynthetic process	2	1.55039	0.037563	FASN, GNPAT	116	6	18082	51.9598	1	0.650423	44.7042
GOTERM_BP_DIRECT	GO:0086015~SA node cell action potential	2	1.55039	0.037563	ANK2, SCN3B	116	6	18082	51.9598	1	0.650423	44.7042
GOTERM_BP_DIRECT	GO:0086014~atrial cardiac muscle cell action potential	2	1.55039	0.037563	ANK2, SCN3B	116	6	18082	51.9598	1	0.650423	44.7042
GOTERM_BP_DIRECT	GO:0042985~negative regulation of amyloid precursor protein biosynthetic process	2	1.55039	0.037563	ITM2B, ITM2C	116	6	18082	51.9598	1	0.650423	44.7042
GOTERM_BP_DIRECT	GO:0060291~long-term synaptic potentiation	3	2.32558	0.0388397	GRIN2B, LRRTM1, SNAP25	116	49	18082	9.54363	1	0.65128	45.8284
GOTERM_BP_DIRECT	GO:0007611~learning or memory	3	2.32558	0.0417674	GRIN2B, HTT, PRNP	116	51	18082	9.16937	1	0.667206	48.3263
GOTERM_BP_DIRECT	GO:0006084~acetyl-CoA metabolic process	2	1.55039	0.043686	ACACA, FASN	116	7	18082	44.5369	1	0.67308	49.9044
GOTERM_BP_DIRECT	GO:1902430~negative regulation of beta-amyloid formation	2	1.55039	0.043686	APOE, CLU	116	7	18082	44.5369	1	0.67308	49.9044
GOTERM_BP_DIRECT	GO:2000394~positive regulation of lamellipodium morphogenesis	2	1.55039	0.043686	ARHGEF7, SRC	116	7	18082	44.5369	1	0.67308	49.9044
GOTERM_BP_DIRECT	GO:0060074~synapse maturation	2	1.55039	0.0497705	SEZ6L, SEZ6	116	8	18082	38.9698	1	0.710988	54.6158
GOTERM_BP_DIRECT	GO:0008088~axo-dendritic transport	2	1.55039	0.0497705	APP, HTT	116	8	18082	38.9698	1	0.710988	54.6158
GOTERM_BP_DIRECT	GO:0031175~neuron projection development	4	3.10078	0.0589798	FLRT3, APP, MAPK8IP3, CHL1	116	139	18082	4.48574	1	0.762366	60.9651
GOTERM_BP_DIRECT	GO:0072659~protein localization to plasma membrane	3	2.32558	0.0592388	ANK2, C2CD5, SCN3B	116	62	18082	7.54255	1	0.754515	61.131
GOTERM_BP_DIRECT	GO:0006886~intracellular protein transport	5	3.87597	0.0608031	VPS18, VPS16, AP4B1, VPS39, HDAC6	116	232	18082	3.35947	1	0.75459	62.1192
GOTERM_BP_DIRECT	GO:0008542~visual learning	3	2.32558	0.0609338	APP, HTT, NDRG4	116	63	18082	7.42282	1	0.74636	62.2007
GOTERM_BP_DIRECT	GO:0006515~misfolded or incompletely synthesized protein catabolic process	2	1.55039	0.0618245	NGLY1, HDAC6	116	10	18082	31.1759	1	0.742756	62.7517
GOTERM_BP_DIRECT	GO:0010977~negative regulation of neuron projection development	3	2.32558	0.0626453	CRMP1, DPYSL3, ITM2C	116	64	18082	7.30684	1	0.738882	63.2528
GOTERM_BP_DIRECT	GO:0032880~regulation of protein localization	3	2.32558	0.0661167	AAK1, PRNP, DNAJB6	116	66	18082	7.08542	1	0.749924	65.3033
GOTERM_BP_DIRECT	GO:0007612~learning	3	2.32558	0.0661167	GRIN2B, HTT, SORCS3	116	66	18082	7.08542	1	0.749924	65.3033
GOTERM_BP_DIRECT	GO:0019221~cytokine-mediated signaling pathway	4	3.10078	0.0663124	FLRT3, LRRTM1, RTN4RL2, PTPRN	116	146	18082	4.27067	1	0.742801	65.4156
GOTERM_BP_DIRECT	GO:0030828~positive regulation of cGMP biosynthetic process	2	1.55039	0.0677945	APOE, RUNDC3A	116	11	18082	28.3417	1	0.742766	66.2554
GOTERM_BP_DIRECT	GO:0070201~regulation of establishment of protein localization	2	1.55039	0.0677945	SNAP25, HDAC6	116	11	18082	28.3417	1	0.742766	66.2554
GOTERM_BP_DIRECT	GO:0006810~transport	18	13.9535	0.068952	SLC22A17, GABARAPL2, VPS18, CLCN3, PANX1, C2CD5, SCN3B, ATP6V1G1, DCTN1, TRIM3, GRIN2B, APOE, COL4A3BP, TRAPPC6B, VPS16, SLCO3A1, CLCN6, VPS39	116	1822	18082	1.53997	1	0.741043	66.898
GOTERM_BP_DIRECT	GO:0031647~regulation of protein stability	3	2.32558	0.0732462	ANK2, ELMOD1, HDAC6	116	70	18082	6.68054	1	0.755183	69.1833
GOTERM_BP_DIRECT	GO:0051764~actin crosslink formation	2	1.55039	0.0737268	BAIAP2, DPYSL3	116	12	18082	25.9799	1	0.750101	69.4297
GOTERM_BP_DIRECT	GO:0006631~fatty acid metabolic process	4	3.10078	0.0774724	ACACA, FASN, AACS, ACOX3	116	156	18082	3.99691	1	0.760606	71.2877
GOTERM_BP_DIRECT	GO:0006811~ion transport	8	6.20155	0.0790774	SLC22A17, CLCN3, PANX1, GRIN2B, SCN3B, ATP6V1G1, SLCO3A1, CLCN6	116	584	18082	2.13533	1	0.760861	72.051
GOTERM_BP_DIRECT	GO:0035235~ionotropic glutamate receptor signaling pathway	2	1.55039	0.0854795	APP, GRIN2B	116	14	18082	22.2685	1	0.781469	74.911
GOTERM_BP_DIRECT	GO:2000060~positive regulation of protein ubiquitination involved in ubiquitin-dependent protein catabolic process	2	1.55039	0.0854795	TRIM67, CLU	116	14	18082	22.2685	1	0.781469	74.911
GOTERM_BP_DIRECT	GO:0007156~homophilic cell adhesion via plasma membrane adhesion molecules	4	3.10078	0.085743	PCDH8, PCDHB10, PCDH19, CHL1	116	163	18082	3.82526	1	0.775935	75.0227
GOTERM_BP_DIRECT	GO:0007030~Golgi organization	3	2.32558	0.0901215	HTT, ARHGEF7, NSFL1C	116	79	18082	5.91947	1	0.78682	76.811
GOTERM_BP_DIRECT	GO:2000117~negative regulation of cysteine-type endopeptidase activity	2	1.55039	0.0913003	HTT, CST3	116	15	18082	20.7839	1	0.785033	77.2715
GOTERM_BP_DIRECT	GO:0006878~cellular copper ion homeostasis	2	1.55039	0.0913003	APP, PRNP	116	15	18082	20.7839	1	0.785033	77.2715
GOTERM_BP_DIRECT	GO:0014070~response to organic cyclic compound	3	2.32558	0.0920621	ACACA, IDH1, AACS	116	80	18082	5.84547	1	0.781729	77.5646
GOTERM_BP_DIRECT	GO:0021680~cerebellar Purkinje cell layer development	2	1.55039	0.0970843	SEZ6L, SEZ6	116	16	18082	19.4849	1	0.79406	79.41
GOTERM_BP_DIRECT	GO:0007212~dopamine receptor signaling pathway	2	1.55039	0.0970843	HTT, NSG2	116	16	18082	19.4849	1	0.79406	79.41
GOTERM_BP_DIRECT	GO:0032402~melanosome transport	2	1.55039	0.0970843	DCTN1, DCTN2	116	16	18082	19.4849	1	0.79406	79.41

## Sheet: Upreg. Prot._GO_CC
Gene ontology - Cellular Compartment
Category	Term	Count	%	PValue	Genes	List Total	Pop Hits	Pop Total	Fold Enrichment	Bonferroni	Benjamini	FDR
GOTERM_CC_DIRECT	GO:0005737~cytoplasm	75	58.1395	9.746e-10	NAAA, UBQLN2, APP, TRIM3, ANK2, HTRA1, APOE, ACTR1A, AAK1, COL4A3BP, ACTR1B, VPS16, ZCCHC6, TUBB3, USP14, KIF2A, ARHGEF7, C2CD5, BAIAP2, CST3, DCTN1, PMM1, TACC2, DCTN2, MAST1, HARS, MAPRE2, CLIP2, WDR44, PRNP, SEZ6, ACHE, GATSL2, CLU, AKAP12, COPS7A, ACAT2, SRC, TIPRL, APLP1, NGLY1, TRIM67, CRMP1, NDRG4, LRRTM1, FASN, IDH1, RTN4RL2, SNAP25, ARHGEF10L, VPS39, ELMOD1, TUBB4B, ALKBH6, FLRT3, GABARA…	123	6631	19662	1.80803	2.23183e-07	2.23183e-07	1.24861e-06
GOTERM_CC_DIRECT	GO:0005829~cytosol	31	24.031	3.24473e-07	GATSL2, CLU, RUNDC3A, ATP6V1G1, ACAT2, SRC, NGLY1, NDRG4, HTRA1, APOE, COL4A3BP, IDH1, SNAP25, ARHGEF10L, SPRN, GABARAPL2, ARHGEF7, HTT, BAIAP2, NSFL1C, ACACA, DPYSL3, WIPI2, PMM1, DCTN1, UBA1, MAPK8IP1, AACS, WDR44, DNAJB6, HDAC6	123	1784	19662	2.77773	7.43015e-05	3.71514e-05	0.000415697
GOTERM_CC_DIRECT	GO:0045202~synapse	16	12.4031	5.61471e-07	NRCAM, TPRGL, CLCN3, ACHE, GRIN2B, ANK2, SPARCL1, CHRM1, LRRTM1, PSD3, PCDH8, MAPK8IP1, PTPRN, SEZ6, SNAP25, USP14	123	505	19662	5.06467	0.000128569	4.28581e-05	0.000719326
GOTERM_CC_DIRECT	GO:0070062~extracellular exosome	38	29.4574	1.24695e-06	NAAA, CLU, ATP6V1G1, ITM2B, ACAT2, ITM2C, SRC, TPRGL, APP, APOE, HTRA1, ACTR1A, ACTR1B, FASN, IDH1, RTN4RL2, TSTA3, USP14, TUBB3, TUBB4B, GDI2, FIBP, PSAP, SPARCL1, BAIAP2, ACACA, CST3, ISOC1, ARHGAP23, DCTN2, C1QA, C1QB, PDDC1, TFRC, UBA1, GAA, PRNP, CHL1	123	2674	19662	2.27167	0.00028551	7.13851e-05	0.00159751
GOTERM_CC_DIRECT	GO:0043025~neuronal cell body	15	11.6279	5.83517e-06	ACHE, HTT, ARHGEF7, BAIAP2, DPYSL5, CST3, SEZ6L, PTPRN, PMM1, CRMP1, APOE, VPS16, SNAP25, SEZ6, TUBB3	123	534	19662	4.49027	0.00133536	0.000267216	0.00747547
GOTERM_CC_DIRECT	GO:0030426~growth cone	9	6.97674	6.76429e-06	APP, CRMP1, ARHGEF7, CLU, LRRTM1, MAPK8IP3, DPYSL3, SNAP25, DCTN2	123	159	19662	9.04832	0.00154783	0.000258138	0.00866573
GOTERM_CC_DIRECT	GO:0005869~dynactin complex	4	3.10078	1.9052e-05	ACTR1A, ACTR1B, DCTN1, DCTN2	123	9	19662	71.0461	0.00435344	0.000623083	0.0244057
GOTERM_CC_DIRECT	GO:0048471~perinuclear region of cytoplasm	16	12.4031	2.5407e-05	ACHE, CLU, CST3, ITM2C, SRC, APLP1, APP, TFRC, ANK2, COL4A3BP, MAPK8IP1, WDR44, SNAP25, SEZ6, DNAJB6, HDAC6	123	692	19662	3.69604	0.00580139	0.000727021	0.0325453
GOTERM_CC_DIRECT	GO:0005768~endosome	14	10.8527	3.38019e-05	VPS18, CLCN3, NSG2, PTPRN, ITM2B, APP, TRIM3, TFRC, APOE, VPS16, CLCN6, WDR44, SNAP25, VPS39	123	544	19662	4.11388	0.00771089	0.000859717	0.0432967
GOTERM_CC_DIRECT	GO:0005764~lysosome	11	8.52713	4.15605e-05	VPS18, NAAA, PSAP, APOE, CST3, GAA, VPS16, ITM2C, SRC, VPS39, KIF2A	123	331	19662	5.31236	0.0094724	0.000951302	0.0532321
GOTERM_CC_DIRECT	GO:0005776~autophagosome	6	4.65116	4.81968e-05	GABARAPL2, VPS18, HTT, VPS16, UBQLN2, WIPI2	123	64	19662	14.9863	0.0109767	0.00100289	0.0617298
GOTERM_CC_DIRECT	GO:0031410~cytoplasmic vesicle	15	11.6279	4.82819e-05	GABARAPL2, VPS18, CLCN3, C2CD5, HTT, NSG2, CLU, UBQLN2, PTPRN, TPRGL, APP, TFRC, MAPK8IP3, VPS16, USP14	123	646	19662	3.71177	0.0109959	0.000920978	0.0618387
GOTERM_CC_DIRECT	GO:0030424~axon	11	8.52713	0.00010493	NRCAM, ACHE, APP, HTT, LRRTM1, CST3, VPS16, MAPK8IP1, SNAP25, TUBB3, HDAC6	123	370	19662	4.75241	0.0237438	0.00184677	0.134348
GOTERM_CC_DIRECT	GO:0005794~Golgi apparatus	20	15.5039	0.000132377	GABARAPL2, GDI2, ACHE, CLCN3, HTT, NSG2, NSFL1C, ITM2B, PTPRN, ITM2C, APLP1, APP, LPCAT1, APOE, COL4A3BP, TRAPPC6B, FASN, MAPK8IP3, WDR44, PRNP	123	1190	19662	2.68662	0.0298614	0.00216311	0.169462
GOTERM_CC_DIRECT	GO:0030054~cell junction	15	11.6279	0.000147805	FLRT3, TPRGL, ACHE, GRIN2B, ANK2, PANX1, ARHGEF7, CHRM1, LRRTM1, PSD3, PCDH8, GID8, PTPRN, SEZ6, SNAP25	123	718	19662	3.33956	0.0332833	0.00225411	0.189195
GOTERM_CC_DIRECT	GO:0005874~microtubule	10	7.75194	0.000205084	APOE, MAPRE2, CLIP2, WDR44, DCTN1, TUBB3, KIF2A, TUBB4B, DCTN2, HDAC6	123	327	19662	4.88849	0.0458831	0.00293126	0.262426
GOTERM_CC_DIRECT	GO:0030425~dendrite	12	9.30233	0.000240025	ACHE, CRMP1, HTT, APOE, CHRM1, DPYSL5, MAPK8IP3, PCDH8, MAPK8IP1, TUBB3, CHL1, HDAC6	123	490	19662	3.91478	0.0534887	0.00322844	0.307073
GOTERM_CC_DIRECT	GO:0043005~neuron projection	11	8.52713	0.000291877	ACHE, APP, GRIN2B, ARHGEF7, BAIAP2, CLU, MAPK8IP3, MAPK8IP1, SNAP25, SRC, HDAC6	123	420	19662	4.18664	0.0646641	0.00370698	0.373294
GOTERM_CC_DIRECT	GO:0016020~membrane	63	48.8372	0.000388539	SLC22A17, SCN3B, NSG2, PPP1R21, UBQLN2, ACOX3, NRCAM, APP, ANK2, GRIN2B, HTRA1, APOE, ACTR1B, GNPAT, VPS16, USP14, KIF2A, C2CD5, BAIAP2, LRP1B, PSD3, PCDH8, SEZ6L, PTPRN, DCTN1, DCTN2, MAST1, CHRM1, GAA, KDSR, WDR44, PRNP, SEZ6, CHL1, ACHE, MEGF9, CLCN3, PANX1, CLU, AKAP12, ITM2B, ITM2C, SRC, APLP1, SORCS3, LPCAT1, LRRTM1, FASN, RTN4RL2, SLCO3A1, SNAP25, VPS39, FLRT3, SPRN, GDI2, VPS18, FIBP, WIP…	123	6998	19662	1.43909	0.0851477	0.00467287	0.496635
GOTERM_CC_DIRECT	GO:0005765~lysosomal membrane	8	6.20155	0.000649675	VPS18, UBA1, GAA, ATP6V1G1, VPS16, CLCN6, ITM2C, VPS39	123	234	19662	5.46508	0.138279	0.00741358	0.829145
GOTERM_CC_DIRECT	GO:0014069~postsynaptic density	8	6.20155	0.000735829	ANK2, GRIN2B, HTT, CHRM1, BAIAP2, PSD3, SRC, SORCS3	123	239	19662	5.35075	0.155125	0.00799487	0.938622
GOTERM_CC_DIRECT	GO:0008021~synaptic vesicle	6	4.65116	0.0011376	TPRGL, CLCN3, GRIN2B, ATP6V1G1, PTPRN, SNAP25	123	126	19662	7.61208	0.229456	0.0117782	1.44768
GOTERM_CC_DIRECT	GO:0005770~late endosome	6	4.65116	0.00135266	CLCN3, VPS18, HTT, APOE, VPS16, SRC	123	131	19662	7.32154	0.26653	0.0133865	1.71918
GOTERM_CC_DIRECT	GO:0005856~cytoskeleton	17	13.1783	0.00143402	BAIAP2, AKAP12, SRC, DCTN1, DCTN2, TACC2, MAST1, TRIM67, ANK2, CRMP1, ACTR1A, ACTR1B, MAPRE2, CLIP2, TUBB3, KIF2A, TUBB4B	123	1113	19662	2.44161	0.280089	0.0135995	1.82172
GOTERM_CC_DIRECT	GO:0030123~AP-3 adaptor complex	3	2.32558	0.00241983	VPS18, VPS16, VPS39	123	12	19662	39.9634	0.425821	0.0219481	3.05625
GOTERM_CC_DIRECT	GO:0045211~postsynaptic membrane	7	5.42636	0.00263996	ACHE, ANK2, GRIN2B, CHRM1, LRRTM1, PSD3, PCDH8	123	222	19662	5.04043	0.454117	0.0230138	3.32996
GOTERM_CC_DIRECT	GO:0030897~HOPS complex	3	2.32558	0.00284822	VPS18, VPS16, VPS39	123	13	19662	36.8893	0.479608	0.0239013	3.58824
GOTERM_CC_DIRECT	GO:0042995~cell projection	12	9.30233	0.00479145	NRCAM, FLRT3, C2CD5, ARHGEF7, BAIAP2, CST3, MAPK8IP3, DPYSL3, PCDH8, PTPRN, SEZ6, HDAC6	123	712	19662	2.69416	0.667088	0.0385199	5.96782
GOTERM_CC_DIRECT	GO:0030136~clathrin-coated vesicle	4	3.10078	0.005884	VPS18, HTT, AAK1, VPS16	123	59	19662	10.8375	0.741127	0.0455314	7.28181
GOTERM_CC_DIRECT	GO:0035371~microtubule plus-end	3	2.32558	0.00609423	MAPRE2, CLIP2, DCTN1	123	19	19662	25.2401	0.753366	0.0455897	7.53269
GOTERM_CC_DIRECT	GO:0005905~clathrin-coated pit	4	3.10078	0.006166	APP, TFRC, AAK1, AP4B1	123	60	19662	10.6569	0.757411	0.0446618	7.6182
GOTERM_CC_DIRECT	GO:0005886~plasma membrane	44	34.1085	0.00624635	SLC22A17, CLCN3, ACHE, PANX1, SCN3B, AKAP12, RUNDC3A, ATP6V1G1, UBQLN2, ITM2B, ITM2C, PCDHB10, SRC, APLP1, NRCAM, APP, GRIN2B, ANK2, APOE, HTRA1, LRRTM1, FASN, RTN4RL2, SLCO3A1, SNAP25, USP14, FLRT3, SPRN, ARHGEF7, C2CD5, BAIAP2, NSFL1C, PSD3, PCDH8, SEZ6L, PTPRN, PCDH19, MAST1, TFRC, CHRM1, MAPK8IP3, PRNP, SEZ6, CHL1	123	4874	19662	1.44308	0.761861	0.0438502	7.71385
GOTERM_CC_DIRECT	GO:0005777~peroxisome	5	3.87597	0.00902893	FDPS, GNPAT, IDH1, ISOC1, ACOX3	123	131	19662	6.10128	0.874696	0.0610001	10.9702
GOTERM_CC_DIRECT	GO:0042734~presynaptic membrane	4	3.10078	0.0113781	ACHE, GRIN2B, PCDH8, SNAP25	123	75	19662	8.52553	0.927235	0.0741786	13.6366
GOTERM_CC_DIRECT	GO:0044295~axonal growth cone	3	2.32558	0.0129908	FLRT3, MAPK8IP1, SNAP25	123	28	19662	17.1272	0.949933	0.0819965	15.4242
GOTERM_CC_DIRECT	GO:0030286~dynein complex	3	2.32558	0.015789	DCTN1, DCTN2, HDAC6	123	31	19662	15.4697	0.973866	0.0962811	18.4452
GOTERM_CC_DIRECT	GO:0043679~axon terminus	4	3.10078	0.0164202	FLRT3, CLCN3, CHRM1, PTPRN	123	86	19662	7.43505	0.977437	0.0973958	19.1127
GOTERM_CC_DIRECT	GO:0009986~cell surface	10	7.75194	0.016533	ACHE, APP, TFRC, GRIN2B, APOE, CLU, RTN4RL2, SLCO3A1, PRNP, USP14	123	629	19662	2.54139	0.978022	0.0955841	19.2315
GOTERM_CC_DIRECT	GO:0015630~microtubule cytoskeleton	5	3.87597	0.0169664	ACTR1A, ACTR1B, ARHGEF10L, TUBB3, TACC2	123	158	19662	5.05866	0.980132	0.0955949	19.6863
GOTERM_CC_DIRECT	GO:0005783~endoplasmic reticulum	16	12.4031	0.0169834	FLRT3, PANX1, HTT, CLU, CST3, YTHDC2, SEZ6L, LPCAT1, APOE, COL4A3BP, TRAPPC6B, LRRTM1, KDSR, MAPK8IP1, PRNP, SEZ6	123	1323	19662	1.93323	0.98021	0.0934098	19.7041
GOTERM_CC_DIRECT	GO:0031902~late endosome membrane	4	3.10078	0.017451	CLCN3, VPS18, VPS16, VPS39	123	88	19662	7.26608	0.982253	0.093651	20.1921
GOTERM_CC_DIRECT	GO:0031982~vesicle	5	3.87597	0.019176	SPRN, GDI2, CST3, SNAP25, DCTN2	123	164	19662	4.87359	0.988132	0.100189	21.9686
GOTERM_CC_DIRECT	GO:1990752~microtubule end	2	1.55039	0.0245913	ACTR1A, ACTR1B	123	4	19662	79.9268	0.99666	0.124185	27.3117
GOTERM_CC_DIRECT	GO:0043195~terminal bouton	4	3.10078	0.033334	APP, GRIN2B, AAK1, SNAP25	123	113	19662	5.65854	0.999575	0.161756	35.2307
GOTERM_CC_DIRECT	GO:1903561~extracellular vesicle	3	2.32558	0.0371545	TFRC, APOE, TUBB4B	123	49	19662	9.78696	0.999828	0.175252	38.4348
GOTERM_CC_DIRECT	GO:0010008~endosome membrane	4	3.10078	0.0403993	UBA1, WDR44, CLCN6, ITM2B	123	122	19662	5.2411	0.999921	0.185592	41.0406
GOTERM_CC_DIRECT	GO:0030018~Z disc	4	3.10078	0.0420658	ANK2, GRIN2B, SCN3B, DNAJB6	123	124	19662	5.15657	0.999947	0.188925	42.339
GOTERM_CC_DIRECT	GO:0033263~CORVET complex	2	1.55039	0.0426402	VPS18, VPS16	123	7	19662	45.6725	0.999954	0.187707	42.7804
GOTERM_CC_DIRECT	GO:0031252~cell leading edge	3	2.32558	0.0473184	AAK1, DCTN1, HDAC6	123	56	19662	8.56359	0.999985	0.202716	46.261
GOTERM_CC_DIRECT	GO:0072562~blood microparticle	4	3.10078	0.0499796	C1QB, TFRC, APOE, CLU	123	133	19662	4.80763	0.999992	0.209291	48.1528
GOTERM_CC_DIRECT	GO:0005769~early endosome	5	3.87597	0.0523792	CLCN3, VPS18, TRIM3, APOE, VPS16	123	226	19662	3.53659	0.999996	0.214611	49.8057
GOTERM_CC_DIRECT	GO:0031301~integral component of organelle membrane	2	1.55039	0.0544884	SLC22A17, ITM2B	123	9	19662	35.523	0.999997	0.218659	51.2184
GOTERM_CC_DIRECT	GO:0031225~anchored component of membrane	4	3.10078	0.0575781	SPRN, ACHE, RTN4RL2, PRNP	123	141	19662	4.53486	0.999999	0.226036	53.2217
GOTERM_CC_DIRECT	GO:0031594~neuromuscular junction	3	2.32558	0.0600109	ACHE, APP, FCHSD2	123	64	19662	7.49314	0.999999	0.230833	54.7454
GOTERM_CC_DIRECT	GO:0043197~dendritic spine	4	3.10078	0.0646487	APP, GRIN2B, BAIAP2, SEZ6	123	148	19662	4.32037	1	0.242907	57.5241
GOTERM_CC_DIRECT	GO:0005739~mitochondrion	17	13.1783	0.0666094	HTT, PSAP, CLU, ACACA, FDPS, ACAT2, SRC, ACOX3, TFRC, UBA1, NDRG4, COL4A3BP, FASN, HARS, GNPAT, IDH1, MAPK8IP1	123	1721	19662	1.57903	1	0.245636	58.6508
GOTERM_CC_DIRECT	GO:0005884~actin filament	3	2.32558	0.0667468	VPS18, VPS16, SRC	123	68	19662	7.05237	1	0.242345	58.7287
GOTERM_CC_DIRECT	GO:0016023~cytoplasmic, membrane-bounded vesicle	4	3.10078	0.0677963	TFRC, HTT, MAPK8IP3, USP14	123	151	19662	4.23453	1	0.242085	59.3193
GOTERM_CC_DIRECT	GO:0005576~extracellular region	17	13.1783	0.0758097	FLRT3, ACHE, SPARCL1, PSAP, CLU, CST3, ITM2B, NRCAM, C1QA, C1QB, PDDC1, TFRC, APOE, HTRA1, SEZ6, CHL1, SPON1	123	1753	19662	1.55021	1	0.26361	63.579
GOTERM_CC_DIRECT	GO:0043234~protein complex	8	6.20155	0.096152	PANX1, HTT, ARHGEF7, CLU, DPYSL5, WIPI2, DCTN1, HDAC6	123	628	19662	2.03635	1	0.320122	72.6148

## Sheet: Upreg. Prot._GO_MF
Gene ontology - Molecular Function
Category	Term	Count	%	PValue	Genes	List Total	Pop Hits	Pop Total	Fold Enrichment	Bonferroni	Benjamini	FDR
GOTERM_MF_DIRECT	GO:0005515~protein binding	50	38.7597	2.23251e-06	SLC22A17, UBQLN2, NRCAM, APP, TRIM3, GRIN2B, ANK2, APOE, HTRA1, GNPAT, VPS16, USP14, TUBB3, ARHGEF7, BAIAP2, LRP1B, DCTN1, DCTN2, MAST1, CLIP2, MAPRE2, PRNP, ACHE, CLU, ATP6V1G1, ITM2B, SRC, SORCS3, APLP1, NGLY1, TPRGL, TRIM67, NDRG4, SNAP25, VPS39, GIGYF1, FLRT3, GABARAPL2, VPS18, HTT, NSFL1C, ACACA, DPYSL5, DPYSL3, TFRC, UBA1, MAPK8IP3, MAPK8IP1, DNAJB6, HDAC6	114	4092	17446	1.86993	0.000718612	0.000718612	0.00301545
GOTERM_MF_DIRECT	GO:0044325~ion channel binding	7	5.42636	0.000129596	ANK2, PANX1, HTT, SCN3B, PRNP, SNAP25, SRC	114	120	17446	8.92705	0.0408739	0.0206502	0.174906
GOTERM_MF_DIRECT	GO:0016810~hydrolase activity, acting on carbon-nitrogen (but not peptide) bonds	4	3.10078	0.000237714	CRMP1, NAAA, DPYSL5, DPYSL3	114	19	17446	32.2179	0.0736962	0.0251948	0.320607
GOTERM_MF_DIRECT	GO:0001540~beta-amyloid binding	4	3.10078	0.00104208	APOE, CST3, ITM2B, ITM2C	114	31	17446	19.7465	0.285179	0.0805052	1.39841
GOTERM_MF_DIRECT	GO:0008017~microtubule binding	7	5.42636	0.00192644	DPYSL5, MAPRE2, CLIP2, PRNP, DCTN1, KIF2A, HDAC6	114	200	17446	5.35623	0.462545	0.116781	2.57095
GOTERM_MF_DIRECT	GO:0005102~receptor binding	9	6.97674	0.00535896	APP, PANX1, GRIN2B, HTT, APOE, GNPAT, IDH1, SRC, ACOX3	114	412	17446	3.343	0.822756	0.250516	7.00077
GOTERM_MF_DIRECT	GO:0042802~identical protein binding	11	8.52713	0.00737099	TPRGL, GATSL2, APP, TFRC, HTT, APOE, BAIAP2, CST3, FASN, PRNP, APLP1	114	625	17446	2.69342	0.907657	0.288458	9.50991
GOTERM_MF_DIRECT	GO:0030507~spectrin binding	3	2.32558	0.0171085	ANK2, PTPRN, DCTN2	114	31	17446	14.8098	0.996138	0.500714	20.7915
GOTERM_MF_DIRECT	GO:0070851~growth factor receptor binding	2	1.55039	0.0256601	APP, SRC	114	4	17446	76.5175	0.999768	0.605464	29.61
GOTERM_MF_DIRECT	GO:0046914~transition metal ion binding	2	1.55039	0.0256601	APP, APLP1	114	4	17446	76.5175	0.999768	0.605464	29.61
GOTERM_MF_DIRECT	GO:0003824~catalytic activity	8	6.20155	0.0362078	ACACA, FASN, GAA, GNPAT, TSTA3, ISOC1, ACAT2, AACS	114	479	17446	2.55591	0.999993	0.695024	39.2339
GOTERM_MF_DIRECT	GO:0005078~MAP-kinase scaffold activity	2	1.55039	0.0444758	MAPK8IP3, MAPK8IP1	114	7	17446	43.7243	1	0.73599	45.9095
GOTERM_MF_DIRECT	GO:0051219~phosphoprotein binding	3	2.32558	0.0446982	CRMP1, DPYSL3, SRC	114	52	17446	8.82895	1	0.706839	46.0792
GOTERM_MF_DIRECT	GO:0004860~protein kinase inhibitor activity	3	2.32558	0.0526975	FLRT3, LRRTM1, RTN4RL2	114	57	17446	8.05448	1	0.738397	51.8686
GOTERM_MF_DIRECT	GO:0008093~cytoskeletal adaptor activity	2	1.55039	0.0568191	ANK2, BAIAP2	114	9	17446	34.0078	1	0.739574	54.6215
GOTERM_MF_DIRECT	GO:0005524~ATP binding	16	12.4031	0.0620692	CLCN3, ACACA, YTHDC2, AARSD1, ITM2B, ITM2C, SRC, MAST1, UBA1, AAK1, ACTR1A, ACTR1B, HARS, CLCN6, AACS, KIF2A	114	1507	17446	1.62479	1	0.747303	57.917
GOTERM_MF_DIRECT	GO:0005247~voltage-gated chloride channel activity	2	1.55039	0.0690044	CLCN3, CLCN6	114	11	17446	27.8246	1	0.762824	61.9311
GOTERM_MF_DIRECT	GO:0030159~receptor signaling complex scaffold activity	2	1.55039	0.0750384	AKAP12, MAPK8IP3	114	12	17446	25.5058	1	0.771786	65.1319
GOTERM_MF_DIRECT	GO:0008432~JUN kinase binding	2	1.55039	0.0810336	MAPK8IP3, MAPK8IP1	114	13	17446	23.5439	1	0.779468	68.0639
GOTERM_MF_DIRECT	GO:0051787~misfolded protein binding	2	1.55039	0.0810336	CLU, HDAC6	114	13	17446	23.5439	1	0.779468	68.0639
GOTERM_MF_DIRECT	GO:0051087~chaperone binding	3	2.32558	0.0850862	TFRC, PRNP, DNAJB6	114	75	17446	6.1214	1	0.778438	69.9146
GOTERM_MF_DIRECT	GO:0048156~tau protein binding	2	1.55039	0.0869903	APOE, HDAC6	114	14	17446	21.8622	1	0.768978	70.7494
GOTERM_MF_DIRECT	GO:0031005~filamin binding	2	1.55039	0.0929087	CRMP1, DPYSL3	114	15	17446	20.4047	1	0.775793	73.2092

## Sheet: Upreg. Prot._KEGG pathways
KEGG pathways
Category	Term	Count	%	PValue	Genes	List Total	Pop Hits	Pop Total	Fold Enrichment	Bonferroni	Benjamini	FDR
KEGG_PATHWAY	mmu01212:Fatty acid metabolism	4	3.10078	0.00385134	ACACA, FASN, ACAT2, ACOX3	49	51	7691	12.3105	0.33056	0.33056	4.22285
KEGG_PATHWAY	mmu05020:Prion diseases	3	2.32558	0.017807	C1QA, C1QB, PRNP	49	33	7691	14.269	0.845663	0.607143	18.2005
KEGG_PATHWAY	mmu00061:Fatty acid biosynthesis	2	1.55039	0.0839855	ACACA, FASN	49	14	7691	22.4227	0.999891	0.952216	62.501
KEGG_PATHWAY	mmu04145:Phagosome	4	3.10078	0.0904149	TFRC, ATP6V1G1, TUBB3, TUBB4B	49	171	7691	3.67156	0.999948	0.9149	65.341
KEGG_PATHWAY	mmu04146:Peroxisome	3	2.32558	0.0944214	GNPAT, IDH1, ACOX3	49	83	7691	5.67322	0.999967	0.872924	67.0102

## Sheet: Upreg. Prot._BP+CC+MF
Functional annotation clustering - GO:Biological Process + GO: Cellular Compartment + GO: Molecular Function; Classification Stringency: Medium
Annotation Cluster 1	Enrichment Score: 4.219795482280099
Category	Term	Count	%	PValue	Genes	List Total	Pop Hits	Pop Total	Fold Enrichment	Bonferroni	Benjamini	FDR
GOTERM_CC_DIRECT	GO:0045202~synapse	16	12.4031	5.61471e-07	NRCAM, TPRGL, CLCN3, ACHE, GRIN2B, ANK2, SPARCL1, CHRM1, LRRTM1, PSD3, PCDH8, MAPK8IP1, PTPRN, SEZ6, SNAP25, USP14	123	505	19662	5.06467	0.000128569	4.28581e-05	0.000719326
GOTERM_CC_DIRECT	GO:0030054~cell junction	15	11.6279	0.000147805	FLRT3, TPRGL, ACHE, GRIN2B, ANK2, PANX1, ARHGEF7, CHRM1, LRRTM1, PSD3, PCDH8, GID8, PTPRN, SEZ6, SNAP25	123	718	19662	3.33956	0.0332833	0.00225411	0.189195
GOTERM_CC_DIRECT	GO:0045211~postsynaptic membrane	7	5.42636	0.00263996	ACHE, ANK2, GRIN2B, CHRM1, LRRTM1, PSD3, PCDH8	123	222	19662	5.04043	0.454117	0.0230138	3.32996
Annotation Cluster 2	Enrichment Score: 2.042715615358583
Category	Term	Count	%	PValue	Genes	List Total	Pop Hits	Pop Total	Fold Enrichment	Bonferroni	Benjamini	FDR
GOTERM_CC_DIRECT	GO:0005765~lysosomal membrane	8	6.20155	0.000649675	VPS18, UBA1, GAA, ATP6V1G1, VPS16, CLCN6, ITM2C, VPS39	123	234	19662	5.46508	0.138279	0.00741358	0.829145
GOTERM_BP_DIRECT	GO:0006914~autophagy	6	4.65116	0.00213944	GABARAPL2, VPS18, VPS16, UBQLN2, WIPI2, VPS39	116	142	18082	6.58645	0.838743	0.305769	3.26042
GOTERM_CC_DIRECT	GO:0030123~AP-3 adaptor complex	3	2.32558	0.00241983	VPS18, VPS16, VPS39	123	12	19662	39.9634	0.425821	0.0219481	3.05625
GOTERM_CC_DIRECT	GO:0030897~HOPS complex	3	2.32558	0.00284822	VPS18, VPS16, VPS39	123	13	19662	36.8893	0.479608	0.0239013	3.58824
GOTERM_CC_DIRECT	GO:0031902~late endosome membrane	4	3.10078	0.017451	CLCN3, VPS18, VPS16, VPS39	123	88	19662	7.26608	0.982253	0.093651	20.1921
GOTERM_BP_DIRECT	GO:0008333~endosome to lysosome transport	3	2.32558	0.0254946	VPS18, VPS16, VPS39	116	39	18082	11.9907	1	0.667181	32.9477
GOTERM_BP_DIRECT	GO:0006886~intracellular protein transport	5	3.87597	0.0608031	VPS18, VPS16, AP4B1, VPS39, HDAC6	116	232	18082	3.35947	1	0.821661	62.1248
GOTERM_BP_DIRECT	GO:0015031~protein transport	7	5.42636	0.175681	GABARAPL2, GDI2, VPS18, TRIM3, C2CD5, VPS16, VPS39	116	592	18082	1.84317	1	0.965239	94.9719
Annotation Cluster 3	Enrichment Score: 1.9692773104862167
Category	Term	Count	%	PValue	Genes	List Total	Pop Hits	Pop Total	Fold Enrichment	Bonferroni	Benjamini	FDR
GOTERM_CC_DIRECT	GO:0005770~late endosome	6	4.65116	0.00135266	CLCN3, VPS18, HTT, APOE, VPS16, SRC	123	131	19662	7.32154	0.26653	0.0133865	1.71918
GOTERM_CC_DIRECT	GO:0031902~late endosome membrane	4	3.10078	0.017451	CLCN3, VPS18, VPS16, VPS39	123	88	19662	7.26608	0.982253	0.093651	20.1921
GOTERM_CC_DIRECT	GO:0005769~early endosome	5	3.87597	0.0523792	CLCN3, VPS18, TRIM3, APOE, VPS16	123	226	19662	3.53659	0.999996	0.222317	49.8057
Annotation Cluster 4	Enrichment Score: 1.22080793004534
Category	Term	Count	%	PValue	Genes	List Total	Pop Hits	Pop Total	Fold Enrichment	Bonferroni	Benjamini	FDR
GOTERM_BP_DIRECT	GO:0046426~negative regulation of JAK-STAT cascade	3	2.32558	0.0305635	FLRT3, LRRTM1, RTN4RL2	116	43	18082	10.8753	1	0.66777	38.147
GOTERM_MF_DIRECT	GO:0004860~protein kinase inhibitor activity	3	2.32558	0.0526975	FLRT3, LRRTM1, RTN4RL2	114	57	17446	8.05448	1	0.793986	51.852
GOTERM_BP_DIRECT	GO:0019221~cytokine-mediated signaling pathway	4	3.10078	0.0663124	FLRT3, LRRTM1, RTN4RL2, PTPRN	116	146	18082	4.27067	1	0.811799	65.4212
GOTERM_BP_DIRECT	GO:0006469~negative regulation of protein kinase activity	3	2.32558	0.122513	FLRT3, LRRTM1, RTN4RL2	116	95	18082	4.9225	1	0.920396	86.7707
