# Supplementary material for: Loss of NDR1/2 kinases impairs endomembrane trafficking and autophagy leading to neurodegeneration
Source: Life Sci Alliance. 2022 Nov 29;6(2):e202201712. doi: 10.26508/lsa.202201712 (PMC9711861; doi:10.26508/lsa.202201712)
Supplement: Supplementary file 5 [file LSA-2022-01712_TableS4.xlsx]

## Sheet: Analysis details
Gene list	Background
Cnp	Mus Musculus
Sgtb
Plp1
Mbp
Gltp
Ermn
Sort1
Mag
Mog
Wac
Sirt2
Eci1
Bcas1
Enpp6
Tspan2
Usp19
Aldh4a1
Fis1
Dusp15
Auh
Snap23
Kcna4
Ugt8
Macrod1
Slc44a1
Grm2
Zcchc8
Oat
Fnbp1
Atp5i
Got2
Ptrh2
Atp5a1
Slc6a17
Rhog
Josd2
Hadhb
Ak2
Hspa5
Atp5j
Hist1h1e
Rictor
Cldn11
Sv2b
Dlst
Decr1
Nrn1
Pbxip1
Sash1
Arhgef10
Ndufs1
Tmem30a
Acss1
Sowahc
Emc7
Bicd2
Sec63
Map6d1

## Sheet: Downreg. Prot_GO_BP
Gene ontology - Biological Process
Category	Term	Count	%	PValue	Genes	List Total	Pop Hits	Pop Total	Fold Enrichment	Bonferroni	Benjamini	FDR
GOTERM_BP_DIRECT	GO:0021762~substantia nigra development	6	10.7143	6.82842e-08	PLP1, CNP, HSPA5, SIRT2, MBP, ATP5J	52	38	18082	54.9049	2.29432e-05	2.29432e-05	9.28238e-05
GOTERM_BP_DIRECT	GO:0046034~ATP metabolic process	4	7.14286	0.000194021	AK2, ATP5A1, NDUFS1, ATP5J	52	40	18082	34.7731	0.0631174	0.0320731	0.263425
GOTERM_BP_DIRECT	GO:0006635~fatty acid beta-oxidation	4	7.14286	0.000258024	ECI1, DECR1, AUH, HADHB	52	44	18082	31.6119	0.0830545	0.0284887	0.350182
GOTERM_BP_DIRECT	GO:0006810~transport	14	25	0.00129202	SLC44A1, KCNA4, SLC6A17, BICD2, SEC63, GLTP, GOT2, SORT1, SV2B, ATP5A1, SNAP23, NDUFS1, TMEM30A, ATP5J	52	1822	18082	2.67192	0.352346	0.10291	1.74212
GOTERM_BP_DIRECT	GO:0008152~metabolic process	7	12.5	0.00185266	ECI1, ENPP6, DLST, ACSS1, ALDH4A1, AUH, HADHB	52	463	18082	5.25727	0.463705	0.117163	2.48929
GOTERM_BP_DIRECT	GO:0042552~myelination	3	5.35714	0.0124376	PLP1, TSPAN2, MBP	52	60	18082	17.3865	0.985083	0.503847	15.6448
GOTERM_BP_DIRECT	GO:0008366~axon ensheathment	2	3.57143	0.0140246	PLP1, CLDN11	52	5	18082	139.092	0.99131	0.492342	17.4691
GOTERM_BP_DIRECT	GO:0061564~axon development	2	3.57143	0.0251053	PLP1, TSPAN2	52	9	18082	77.2735	0.999805	0.656266	29.2228
GOTERM_BP_DIRECT	GO:0006869~lipid transport	3	5.35714	0.0391765	GOT2, TMEM30A, GLTP	52	111	18082	9.39813	0.999999	0.775079	41.9153
GOTERM_BP_DIRECT	GO:0006629~lipid metabolic process	5	8.92857	0.0401513	ECI1, ENPP6, ATP5A1, DECR1, HADHB	52	459	18082	3.78792	0.999999	0.747644	42.7113
GOTERM_BP_DIRECT	GO:0022011~myelination in peripheral nervous system	2	3.57143	0.0442035	ARHGEF10, SIRT2	52	16	18082	43.4663	1	0.748665	45.9131
GOTERM_BP_DIRECT	GO:0014002~astrocyte development	2	3.57143	0.0469017	PLP1, TSPAN2	52	17	18082	40.9095	1	0.739472	47.9522
GOTERM_BP_DIRECT	GO:0006103~2-oxoglutarate metabolic process	2	3.57143	0.0495925	GOT2, DLST	52	18	18082	38.6368	1	0.731431	49.9145
GOTERM_BP_DIRECT	GO:0015986~ATP synthesis coupled proton transport	2	3.57143	0.0629348	ATP5A1, ATP5J	52	23	18082	30.2375	1	0.789876	58.6719
GOTERM_BP_DIRECT	GO:0006631~fatty acid metabolic process	3	5.35714	0.0716666	ECI1, DECR1, HADHB	52	156	18082	6.68713	1	0.810953	63.6106
GOTERM_BP_DIRECT	GO:0048709~oligodendrocyte differentiation	2	3.57143	0.0916448	TSPAN2, CNP	52	34	18082	20.4548	1	0.867148	72.9269

## Sheet: Downreg. Prot._GO_CC
Gene ontology - Cellular Compartment
Category	Term	Count	%	PValue	Genes	List Total	Pop Hits	Pop Total	Fold Enrichment	Bonferroni	Benjamini	FDR
GOTERM_CC_DIRECT	GO:0043209~myelin sheath	14	25	2.27232e-15	MAG, DLST, PLP1, TSPAN2, ERMN, CNP, CLDN11, MOG, SIRT2, MBP, GOT2, ATP5A1, HSPA5, NDUFS1	53	192	19662	27.0507	2.90878e-13	2.90878e-13	2.58682e-12
GOTERM_CC_DIRECT	GO:0005739~mitochondrion	18	32.1429	1.07959e-06	ECI1, DLST, SLC44A1, AK2, DECR1, MACROD1, PTRH2, AUH, HADHB, GOT2, FIS1, ACSS1, ALDH4A1, ATP5A1, HSPA5, OAT, NDUFS1, ATP5J	53	1721	19662	3.8801	0.000141416	7.07104e-05	0.00125894
GOTERM_CC_DIRECT	GO:0005743~mitochondrial inner membrane	8	14.2857	6.76235e-05	ECI1, GOT2, AK2, CNP, ATP5A1, NDUFS1, HADHB, ATP5J	53	387	19662	7.66886	0.00881985	0.00294864	0.0788299
GOTERM_CC_DIRECT	GO:0016020~membrane	33	58.9286	0.000121123	ENPP6, SLC44A1, TSPAN2, KCNA4, CNP, CLDN11, PTRH2, NRN1, MOG, SEC63, HADHB, MBP, GOT2, USP19, FIS1, SV2B, HSPA5, SNAP23, TMEM30A, RHOG, NDUFS1, ATP5J, SASH1, DLST, MAG, PLP1, SLC6A17, SIRT2, EMC7, FNBP1, GRM2, SORT1, ATP5A1	53	6998	19662	1.74941	0.0157429	0.00395916	0.141155
GOTERM_CC_DIRECT	GO:0070062~extracellular exosome	18	32.1429	0.000341469	ECI1, BCAS1, ENPP6, DLST, SLC44A1, HIST1H1E, ERMN, AK2, CNP, DECR1, CLDN11, GLTP, HADHB, GOT2, ATP5A1, HSPA5, SNAP23, RHOG	53	2674	19662	2.49726	0.0437541	0.00890811	0.397476
GOTERM_CC_DIRECT	GO:0033270~paranode region of axon	3	5.35714	0.000704627	MAG, ERMN, SIRT2	53	15	19662	74.1962	0.0882036	0.015272	0.818612
GOTERM_CC_DIRECT	GO:0005759~mitochondrial matrix	5	8.92857	0.00153175	ECI1, GOT2, ACSS1, ALDH4A1, OAT	53	188	19662	9.86652	0.181935	0.02828	1.77172
GOTERM_CC_DIRECT	GO:0031410~cytoplasmic vesicle	7	12.5	0.00693307	FNBP1, SORT1, SV2B, SNAP23, SLC6A17, BICD2, TMEM30A	53	646	19662	4.01992	0.598037	0.107675	7.79268
GOTERM_CC_DIRECT	GO:0005741~mitochondrial outer membrane	4	7.14286	0.00772669	FIS1, SLC44A1, CNP, HADHB	53	153	19662	9.69885	0.638006	0.106763	8.64834
GOTERM_CC_DIRECT	GO:0005886~plasma membrane	22	39.2857	0.00945815	MAG, DLST, ENPP6, SLC44A1, PLP1, TSPAN2, KCNA4, CNP, CLDN11, NRN1, BICD2, SIRT2, MBP, GOT2, FNBP1, GRM2, SORT1, ATP5A1, HSPA5, SNAP23, TMEM30A, RHOG	53	4874	19662	1.67451	0.712034	0.117054	10.49
GOTERM_CC_DIRECT	GO:0033269~internode region of axon	2	3.57143	0.0105377	ERMN, MBP	53	4	19662	185.491	0.750367	0.118526	11.621
GOTERM_CC_DIRECT	GO:0035749~myelin sheath adaxonal region	2	3.57143	0.0157656	MAG, CNP	53	6	19662	123.66	0.875288	0.159265	16.9156
GOTERM_CC_DIRECT	GO:0035748~myelin sheath abaxonal region	2	3.57143	0.0235567	CNP, SIRT2	53	9	19662	82.4403	0.955969	0.213545	24.2697
GOTERM_CC_DIRECT	GO:0043220~Schmidt-Lanterman incisure	2	3.57143	0.038958	MAG, SIRT2	53	15	19662	49.4642	0.994514	0.310526	37.0853
GOTERM_CC_DIRECT	GO:0030054~cell junction	6	10.7143	0.0406122	GRM2, SV2B, SNAP23, SLC6A17, CLDN11, NRN1	53	718	19662	3.10012	0.995622	0.303776	38.3366
GOTERM_CC_DIRECT	GO:0045202~synapse	5	8.92857	0.0442368	GRM2, SV2B, SNAP23, SLC6A17, NRN1	53	505	19662	3.67308	0.997334	0.309572	40.9992
GOTERM_CC_DIRECT	GO:0005753~mitochondrial proton-transporting ATP synthase complex	2	3.57143	0.046569	ATP5A1, ATP5J	53	18	19662	41.2201	0.998064	0.307523	42.6565
GOTERM_CC_DIRECT	GO:0005720~nuclear heterochromatin	2	3.57143	0.0690491	HIST1H1E, SIRT2	53	27	19662	27.4801	0.999915	0.405905	56.5846
GOTERM_CC_DIRECT	GO:0008180~COP9 signalosome	2	3.57143	0.0837462	ATP5A1, HSPA5	53	33	19662	22.4837	0.999989	0.452847	63.9378

## Sheet: Downreg. Prot._GO_MF
Gene ontology - Molecular Function
Category	Term	Count	%	PValue	Genes	List Total	Pop Hits	Pop Total	Fold Enrichment	Bonferroni	Benjamini	FDR
GOTERM_MF_DIRECT	GO:0003824~catalytic activity	7	12.5	0.00290102	ECI1, GOT2, ENPP6, ACSS1, OAT, AUH, HADHB	53	479	17446	4.81041	0.366264	0.366264	3.43626
GOTERM_MF_DIRECT	GO:0019911~structural constituent of myelin sheath	2	3.57143	0.0148162	PLP1, MBP	53	5	17446	131.668	0.904014	0.690184	16.4446
GOTERM_MF_DIRECT	GO:0004300~enoyl-CoA hydratase activity	2	3.57143	0.0177535	AUH, HADHB	53	6	17446	109.723	0.939936	0.608374	19.3941
GOTERM_MF_DIRECT	GO:0042802~identical protein binding	6	10.7143	0.0378649	ECI1, GOT2, FNBP1, ALDH4A1, CLDN11, OAT	53	625	17446	3.16003	0.997666	0.780206	37.1606
GOTERM_MF_DIRECT	GO:0008483~transaminase activity	2	3.57143	0.0663934	GOT2, OAT	53	23	17446	28.6235	0.999979	0.88435	56.2581

## Sheet: Downreg. Prot._KEGG pathways
KEGG pathways
Category	Term	Count	%	PValue	Genes	List Total	Pop Hits	Pop Total	Fold Enrichment	Bonferroni	Benjamini	FDR
KEGG_PATHWAY	mmu01130:Biosynthesis of antibiotics	6	10.7143	0.000355592	GOT2, DLST, ACSS1, AK2, OAT, HADHB	24	214	7691	8.98481	0.0172761	0.0172761	0.34042
KEGG_PATHWAY	mmu01100:Metabolic pathways	11	19.6429	0.00208038	GOT2, DLST, ACSS1, AK2, ALDH4A1, ATP5A1, OAT, NDUFS1, AUH, HADHB, ATP5J	24	1269	7691	2.77781	0.0970109	0.0497426	1.97694
KEGG_PATHWAY	mmu00330:Arginine and proline metabolism	3	5.35714	0.00923769	GOT2, ALDH4A1, OAT	24	49	7691	19.6199	0.365394	0.140654	8.51382
KEGG_PATHWAY	mmu01200:Carbon metabolism	3	5.35714	0.0464341	GOT2, DLST, ACSS1	24	116	7691	8.28772	0.902684	0.441471	36.6108
KEGG_PATHWAY	mmu00190:Oxidative phosphorylation	3	5.35714	0.0640757	ATP5A1, NDUFS1, ATP5J	24	139	7691	6.91637	0.961024	0.477412	47.0023
KEGG_PATHWAY	mmu05012:Parkinson's disease	3	5.35714	0.0723589	ATP5A1, NDUFS1, ATP5J	24	149	7691	6.45218	0.974787	0.458494	51.3324
KEGG_PATHWAY	mmu03060:Protein export	2	3.57143	0.0833352	HSPA5, SEC63	24	29	7691	22.1006	0.985929	0.456157	56.5814
KEGG_PATHWAY	mmu05010:Alzheimer's disease	3	5.35714	0.0972484	ATP5A1, NDUFS1, ATP5J	24	177	7691	5.4315	0.99335	0.465613	62.5035

## Sheet: Downreg. Prot._BP+CC+MF
Functional annotation clustering - GO:Biological Process + GO: Cellular Compartment + GO: Molecular Function; Classification Stringency: Medium
Annotation Cluster 1	Enrichment Score: 2.9526645465298165
Category	Term	Count	%	PValue	Genes	List Total	Pop Hits	Pop Total	Fold Enrichment	Bonferroni	Benjamini	FDR
GOTERM_BP_DIRECT	GO:0006635~fatty acid beta-oxidation	4	7.14286	0.000258024	ECI1, DECR1, AUH, HADHB	52	44	18082	31.6119	0.0832911	0.0285723	0.350338
GOTERM_BP_DIRECT	GO:0008152~metabolic process	7	12.5	0.00185266	ECI1, ENPP6, DLST, ACSS1, ALDH4A1, AUH, HADHB	52	463	18082	5.25727	0.464699	0.11749	2.49038
GOTERM_MF_DIRECT	GO:0003824~catalytic activity	7	12.5	0.00290102	ECI1, GOT2, ENPP6, ACSS1, OAT, AUH, HADHB	53	479	17446	4.81041	0.36442	0.36442	3.43257
Annotation Cluster 2	Enrichment Score: 2.0431078775055043
Category	Term	Count	%	PValue	Genes	List Total	Pop Hits	Pop Total	Fold Enrichment	Bonferroni	Benjamini	FDR
GOTERM_BP_DIRECT	GO:0006635~fatty acid beta-oxidation	4	7.14286	0.000258024	ECI1, DECR1, AUH, HADHB	52	44	18082	31.6119	0.0832911	0.0285723	0.350338
GOTERM_BP_DIRECT	GO:0006629~lipid metabolic process	5	8.92857	0.0401513	ECI1, ENPP6, ATP5A1, DECR1, HADHB	52	459	18082	3.78792	0.999999	0.822052	42.7255
GOTERM_BP_DIRECT	GO:0006631~fatty acid metabolic process	3	5.35714	0.0716666	ECI1, DECR1, HADHB	52	156	18082	6.68713	1	0.938242	63.6269
Annotation Cluster 3	Enrichment Score: 1.08690469460253
Category	Term	Count	%	PValue	Genes	List Total	Pop Hits	Pop Total	Fold Enrichment	Bonferroni	Benjamini	FDR
GOTERM_CC_DIRECT	GO:0030054~cell junction	6	10.7143	0.0406122	GRM2, SV2B, SNAP23, SLC6A17, CLDN11, NRN1	53	718	19662	3.10012	0.995622	0.389667	38.3366
GOTERM_CC_DIRECT	GO:0045202~synapse	5	8.92857	0.0442368	GRM2, SV2B, SNAP23, SLC6A17, NRN1	53	505	19662	3.67308	0.997334	0.389774	40.9992
GOTERM_CC_DIRECT	GO:0043005~neuron projection	3	5.35714	0.305384	GRM2, SV2B, SNAP23	53	420	19662	2.64987	1	0.897011	98.5727
